# Supplementary material for: Tetra­kis(1,1,1-trifluoro­acetyl­acetonato-κ2 O,O′)hafnium(IV) toluene disolvate
Source: Acta Crystallogr Sect E Struct Rep Online. 2008 May 24;64(Pt 6):m838–9. doi: 10.1107/S1600536808015237 (PMC2961404; doi:10.1107/S1600536808015237)
Supplement: Supplementary file 1 [file e-64-0m838-sup1.cif]

##############################################################################
###                                                                        ###
###        Electronic paper (Acta Crystallographica Section E)             ###
###                                                                        ###
##############################################################################
#                                                                            #
# This CIF contains the data in a paper accepted for publication in Acta     #
# Crystallographica Section E. It conforms to the requirements of Notes      #
# for Authors for Section E, and has been peer reviewed under the auspices   #
# of the IUCr Commission on Journals.                                        #
#                                                                            #
# Full details of the Crystallographic Information File format               #
# are given in the paper "The Crystallographic Information File (CIF):       #
# a New Standard Archive File for Crystallography" by S. R. Hall, F. H.      #
# Allen and I. D. Brown [Acta Cryst. (1991), A47, 655-685].                  #
#                                                                            #
# The current version of the core CIF dictionary is obtainable from          #
# ftp://ftp.iucr.org/pub/cif_core.dic. The current version number is 2.4.    #
#                                                                            #
# Software is freely available for graphical display of the structure(s) in  #
# this CIF.  For information consult the CIF home page http://www.iucr.org/  #
# cif/home.html                                                              #
#                                                                            #
# This file may be used for bona fide research purposes within the           #
# scientific community so long as proper attribution is given to the journal # 
# article from which it was obtained.                                        #
#                                                                            #
##############################################################################
                                             
data_global
_audit_creation_method     'WinGX routine CIF_UPDATE'
_audit_conform_dict_name     cif_core.dic
_audit_conform_dict_version     2.3
_journal_date_recd_electronic     2008-05-07
_journal_date_accepted     2008-05-20
_journal_name_full     'Acta Crystallographica, Section E'
_journal_year     2008
_journal_volume     64
_journal_issue      6
_journal_page_first     m838
_journal_page_last     m839
_journal_paper_category     QM
_journal_coeditor_code     HY2134
_publ_contact_author_name     'Muller, Alfred'
_publ_contact_author_address
;
Department of Chemistry
University of the Free State
P.O. Box 339
Bloemfontein
9300
South Africa
;
_publ_contact_author_email     mulleraj.sci@ufs.ac.za
_publ_contact_author_fax     '+27-51-444 6384'
_publ_contact_author_phone     '+27-51-401 2348'
_publ_section_title
;
Tetrakis(1,1,1-trifluoroacetylacetonato-\k^2^O,O')hafnium(IV) toluene disolvate
;
loop_
    _publ_author_name
    _publ_author_address
    'Viljoen, J. Augustinus'
;
Department of Chemistry
University of the Free State
PO Box 339
Bloemfontein 9300
South Africa
;
    'Muller, Alfred'
;
Department of Chemistry
University of the Free State
PO Box 339
Bloemfontein 9300
South Africa
;
    'Roodt, Andreas'
;
Department of Chemistry
University of the Free State
PO Box 339
Bloemfontein 9300
South Africa
;
data_I
_audit_creation_method     'WinGX routine CIF_UPDATE'
_chemical_name_systematic
;
Tetrakis(1,1,1-trifluoroacetylacetonato-\k^2^O,O')hafnium(IV) toluene
disolvate
;
_chemical_formula_moiety     'C20 H16 F12 Hf O8, 2(C7 H8)'
_chemical_formula_sum     'C34 H32 F12 Hf O8'
_chemical_formula_iupac     '[Hf (C5 H4 F3 O2)4], 2C7 H8'
_chemical_formula_weight     975.09
_symmetry_cell_setting     monoclinic
_symmetry_space_group_name_H-M     'C 2/c'
_symmetry_space_group_name_Hall     '-C 2yc'
loop_
    _symmetry_equiv_pos_as_xyz
    'x, y, z'
    '-x, y, -z+1/2'
    'x+1/2, y+1/2, z'
    '-x+1/2, y+1/2, -z+1/2'
    '-x, -y, -z'
    'x, -y, z-1/2'
    '-x+1/2, -y+1/2, -z'
    'x+1/2, -y+1/2, z-1/2'
_cell_length_a     22.4983(15)
_cell_length_b     8.0642(5)
_cell_length_c     22.712(2)
_cell_angle_alpha     90
_cell_angle_beta     118.211(2)
_cell_angle_gamma     90
_cell_volume     3631.2(5)
_cell_formula_units_Z     4
_cell_measurement_reflns_used     6211
_cell_measurement_theta_min     2.73
_cell_measurement_theta_max     28.33
_cell_measurement_temperature     100(2)
_exptl_crystal_description     block
_exptl_crystal_colour     colourless
_exptl_crystal_size_max     0.33
_exptl_crystal_size_mid     0.25
_exptl_crystal_size_min     0.22
_exptl_crystal_density_diffrn     1.784
_exptl_crystal_density_method     'not measured'
_exptl_crystal_F_000     1920
_exptl_absorpt_coefficient_mu     2.984
_exptl_absorpt_correction_type     multi-scan
_exptl_absorpt_process_details     '(SADABS; Bruker, 2001)'
_exptl_absorpt_correction_T_min     0.4392
_exptl_absorpt_correction_T_max     0.5597
_exptl_special_details
;
The intensity data was collected on a Bruker X8 Apex II 4 K Kappa CCD
diffractometer using an exposure time of 20 s/frame. A total of 1897 frames
were collected with a frame width of 0.5\% covering up to \q = 28.35\% with
99.8% completeness accomplished.
;
_diffrn_ambient_temperature     100(2)
_diffrn_radiation_type     MoK\a
_diffrn_radiation_wavelength     0.71073
_diffrn_radiation_monochromator     graphite
_diffrn_measurement_device_type     'Bruker X8 APEXII 4K KappaCCD'
_diffrn_measurement_method     '\f and \w'
_diffrn_detector_area_resol_mean     8.4
_diffrn_reflns_number     18332
_diffrn_reflns_av_R_equivalents     0.0234
_diffrn_reflns_theta_min     2.04
_diffrn_reflns_theta_max     28.35
_diffrn_reflns_theta_full     28.35
_diffrn_measured_fraction_theta_max     0.998
_diffrn_measured_fraction_theta_full     0.998
_diffrn_reflns_limit_h_min     -30
_diffrn_reflns_limit_h_max     26
_diffrn_reflns_limit_k_min     -10
_diffrn_reflns_limit_k_max     10
_diffrn_reflns_limit_l_min     -29
_diffrn_reflns_limit_l_max     30
_diffrn_standards_number     0
_diffrn_standards_interval_count     ?
_diffrn_standards_interval_time     ?
_diffrn_standards_decay_%     ?
_reflns_number_total     4518
_reflns_number_gt     4256
_reflns_threshold_expression     I>2\s(I)
_refine_ls_structure_factor_coef     Fsqd
_refine_ls_matrix_type     full
_refine_ls_R_factor_gt     0.0185
_refine_ls_wR_factor_ref     0.0419
_refine_ls_goodness_of_fit_ref     1.074
_refine_ls_restrained_S_all     1.074
_refine_ls_number_reflns     4518
_refine_ls_number_parameters     252
_refine_ls_number_restraints     0
_refine_ls_hydrogen_treatment     constr
_refine_ls_weighting_scheme     calc
_refine_ls_weighting_details
         'calc w=1/[\s^2^(Fo^2^)+(0.0173P)^2^+5.3839P] where P=(Fo^2^+2Fc^2^)/3'
_refine_ls_shift/su_max     0.002
_refine_ls_shift/su_mean     0
_refine_diff_density_max     1.123
_refine_diff_density_min     -0.909
_refine_ls_extinction_method     none
loop_
    _atom_type_symbol
    _atom_type_description
    _atom_type_scat_dispersion_real
    _atom_type_scat_dispersion_imag
    _atom_type_scat_source
    C C 0.0033 0.0016 'International Tables Vol C Tables 4.2.6.8 and 6.1.1.4'
    H H 0 0 'International Tables Vol C Tables 4.2.6.8 and 6.1.1.4'
    O O 0.0106 0.006 'International Tables Vol C Tables 4.2.6.8 and 6.1.1.4'
    F F 0.0171 0.0103 'International Tables Vol C Tables 4.2.6.8 and 6.1.1.4'
    Hf Hf -0.583 6.1852 'International Tables Vol C Tables 4.2.6.8 and 6.1.1.4'
_computing_data_collection     'APEX2 (Bruker, 2007)'
_computing_cell_refinement     'SAINT-Plus (Bruker, 2007)'
_computing_data_reduction     'SAINT-Plus (Bruker, 2007)'
_computing_structure_solution     'SIR97 (Altomare <i>et al.</i>,  1999)'
_computing_structure_refinement     'SHELXL97 (Sheldrick, 2008)'
_computing_molecular_graphics     'DIAMOND (Brandenburg & Putz, 1999)'
_computing_publication_material     'WinGX (Farrugia, 1999)'
loop_
    _atom_site_type_symbol
    _atom_site_label
    _atom_site_fract_x
    _atom_site_fract_y
    _atom_site_fract_z
    _atom_site_U_iso_or_equiv
    _atom_site_adp_type
    _atom_site_calc_flag
    _atom_site_refinement_flags
    _atom_site_occupancy
    _atom_site_disorder_assembly
    _atom_site_disorder_group
    Hf Hf 0.5 0.165295(14) 0.75 0.01071(4) Uani d S 1 . .
    O O1 0.51936(7) -0.05501(17) 0.81255(6) 0.0145(3) Uani d . 1 . .
    O O2 0.49393(7) 0.25296(17) 0.83653(6) 0.0150(3) Uani d . 1 . .
    C C1 0.50749(11) -0.2808(3) 0.87229(11) 0.0220(4) Uani d . 1 . .
    H H1A 0.508 -0.3448 0.8369 0.033 Uiso calc R 1 . .
    H H1B 0.4696 -0.3133 0.8783 0.033 Uiso calc R 1 . .
    H H1C 0.5485 -0.2998 0.9129 0.033 Uiso calc R 1 . .
    C C2 0.50184(10) -0.1008(3) 0.85482(9) 0.0156(4) Uani d . 1 . .
    C C3 0.47953(10) 0.0117(3) 0.88823(10) 0.0184(4) Uani d . 1 . .
    H H3 0.4644 -0.0284 0.9172 0.022 Uiso calc R 1 . .
    C C4 0.48009(10) 0.1778(3) 0.87820(9) 0.0154(4) Uani d . 1 . .
    C C5 0.46372(11) 0.2975(3) 0.92078(10) 0.0207(4) Uani d . 1 . .
    F F1 0.40902(8) 0.3862(2) 0.88355(7) 0.0409(4) Uani d . 1 . .
    F F2 0.45382(8) 0.21987(18) 0.96725(7) 0.0343(3) Uani d . 1 . .
    F F3 0.51363(7) 0.40485(17) 0.95280(7) 0.0316(3) Uani d . 1 . .
    O O3 0.43603(7) 0.38624(17) 0.71276(7) 0.0146(3) Uani d . 1 . .
    O O4 0.40009(6) 0.07826(17) 0.72464(6) 0.0136(3) Uani d . 1 . .
    C C6 0.36205(11) 0.6104(3) 0.69597(12) 0.0229(4) Uani d . 1 . .
    H H6A 0.4012 0.6754 0.7049 0.034 Uiso calc R 1 . .
    H H6B 0.3434 0.6475 0.724 0.034 Uiso calc R 1 . .
    H H6C 0.329 0.6231 0.6499 0.034 Uiso calc R 1 . .
    C C7 0.38151(10) 0.4318(2) 0.71005(9) 0.0158(4) Uani d . 1 . .
    C C8 0.33652(10) 0.3194(2) 0.71708(10) 0.0175(4) Uani d . 1 . .
    H H8 0.2986 0.3595 0.7188 0.021 Uiso calc R 1 . .
    C C9 0.34868(10) 0.1536(2) 0.72125(9) 0.0148(4) Uani d . 1 . .
    C C10 0.29459(10) 0.0341(3) 0.71829(11) 0.0197(4) Uani d . 1 . .
    F F4 0.31970(6) -0.07336(16) 0.76889(6) 0.0261(3) Uani d . 1 . .
    F F5 0.24293(7) 0.11096(17) 0.72015(8) 0.0338(3) Uani d . 1 . .
    F F6 0.26890(6) -0.05534(17) 0.66195(6) 0.0274(3) Uani d . 1 . .
    C C11 0.65622(14) 0.3966(4) 0.96674(17) 0.0550(9) Uani d . 1 . .
    H H11A 0.6943 0.427 0.9608 0.082 Uiso calc R 1 . .
    H H11B 0.6541 0.4676 0.9996 0.082 Uiso calc R 1 . .
    H H11C 0.6156 0.4084 0.9251 0.082 Uiso calc R 1 . .
    C C12 0.66358(11) 0.2194(3) 0.98981(12) 0.0313(5) Uani d . 1 . .
    C C13 0.66964(12) 0.1760(3) 1.05128(12) 0.0336(6) Uani d . 1 . .
    H H13 0.6681 0.258 1.0793 0.04 Uiso calc R 1 . .
    C C14 0.67800(13) 0.0117(4) 1.07158(12) 0.0376(6) Uani d . 1 . .
    H H14 0.682 -0.0156 1.1131 0.045 Uiso calc R 1 . .
    C C15 0.68046(13) -0.1112(4) 1.03081(14) 0.0384(6) Uani d . 1 . .
    H H15 0.6867 -0.2213 1.0446 0.046 Uiso calc R 1 . .
    C C16 0.67360(12) -0.0688(4) 0.96942(14) 0.0406(7) Uani d . 1 . .
    H H16 0.6747 -0.1509 0.9412 0.049 Uiso calc R 1 . .
    C C17 0.66513(12) 0.0941(4) 0.94935(12) 0.0372(6) Uani d . 1 . .
    H H17 0.6603 0.1204 0.9075 0.045 Uiso calc R 1 . .
loop_
    _atom_site_aniso_label
    _atom_site_aniso_U_11
    _atom_site_aniso_U_22
    _atom_site_aniso_U_33
    _atom_site_aniso_U_12
    _atom_site_aniso_U_13
    _atom_site_aniso_U_23
    Hf 0.01298(6) 0.00766(6) 0.01517(6) 0 0.00966(4) 0
    O1 0.0157(6) 0.0118(7) 0.0192(6) 0.0011(5) 0.0108(5) 0.0027(5)
    O2 0.0207(7) 0.0117(7) 0.0170(6) -0.0013(6) 0.0126(6) 0.0003(5)
    C1 0.0315(12) 0.0136(10) 0.0271(11) 0.0000(9) 0.0190(9) 0.0039(8)
    C2 0.0145(9) 0.0143(10) 0.0175(9) -0.0012(8) 0.0071(7) 0.0020(8)
    C3 0.0239(10) 0.0171(10) 0.0195(9) -0.0018(8) 0.0148(8) 0.0026(8)
    C4 0.0160(9) 0.0166(10) 0.0161(8) -0.0014(8) 0.0097(7) -0.0013(8)
    C5 0.0300(11) 0.0179(11) 0.0211(10) 0.0006(8) 0.0179(9) 0.0009(8)
    F1 0.0431(9) 0.0495(10) 0.0335(8) 0.0248(8) 0.0209(7) -0.0008(7)
    F2 0.0647(10) 0.0234(7) 0.0379(8) -0.0053(7) 0.0433(8) -0.0026(6)
    F3 0.0485(9) 0.0217(7) 0.0361(7) -0.0106(6) 0.0294(7) -0.0127(6)
    O3 0.0160(7) 0.0110(7) 0.0210(7) 0.0019(5) 0.0122(6) 0.0026(5)
    O4 0.0136(6) 0.0109(7) 0.0194(7) 0.0020(5) 0.0104(5) 0.0003(5)
    C6 0.0229(11) 0.0131(10) 0.0375(12) 0.0034(8) 0.0183(10) 0.0040(9)
    C7 0.0187(9) 0.0124(10) 0.0183(9) 0.0012(8) 0.0104(8) 0.0008(7)
    C8 0.0164(9) 0.0131(10) 0.0288(10) 0.0017(8) 0.0155(8) 0.0005(8)
    C9 0.0147(9) 0.0147(10) 0.0186(9) 0.0005(8) 0.0109(7) 0.0002(8)
    C10 0.0185(10) 0.0143(10) 0.0312(11) 0.0008(8) 0.0158(9) 0.0002(8)
    F4 0.0291(7) 0.0205(7) 0.0348(7) -0.0030(5) 0.0201(6) 0.0060(6)
    F5 0.0273(7) 0.0185(7) 0.0731(10) 0.0012(6) 0.0382(7) -0.0005(7)
    F6 0.0228(6) 0.0246(7) 0.0335(7) -0.0089(5) 0.0122(6) -0.0067(6)
    C11 0.0259(14) 0.0496(19) 0.067(2) -0.0055(13) 0.0033(13) 0.0194(16)
    C12 0.0156(10) 0.0374(14) 0.0306(12) -0.0050(10) 0.0024(9) 0.0040(11)
    C13 0.0294(12) 0.0384(15) 0.0324(12) -0.0058(11) 0.0141(10) -0.0126(11)
    C14 0.0352(13) 0.0514(18) 0.0272(12) -0.0092(13) 0.0154(10) 0.0039(12)
    C15 0.0270(13) 0.0302(14) 0.0523(16) -0.0051(11) 0.0141(12) -0.0008(12)
    C16 0.0235(12) 0.0549(19) 0.0425(15) -0.0074(12) 0.0150(11) -0.0250(14)
    C17 0.0229(12) 0.065(2) 0.0222(11) -0.0077(12) 0.0094(10) -0.0013(12)
_geom_special_details
;
All e.s.d.'s (except the e.s.d. in the dihedral angle between two l.s. planes)
are estimated using the full covariance matrix. The cell e.s.d.'s are taken
into account individually in the estimation of e.s.d.'s in distances, angles
and torsion angles; correlations between e.s.d.'s in cell parameters are only
used when they are defined by crystal symmetry. An approximate (isotropic)
treatment of cell e.s.d.'s is used for estimating e.s.d.'s involving l.s.
planes.
;
loop_
    _geom_bond_atom_site_label_1
    _geom_bond_atom_site_label_2
    _geom_bond_site_symmetry_2
    _geom_bond_distance
    _geom_bond_publ_flag
    Hf O2 . 2.1527(13) y
    Hf O2 2_656 2.1527(13) ?
    Hf O4 . 2.1571(13) y
    Hf O4 2_656 2.1571(13) ?
    Hf O1 2_656 2.1861(13) ?
    Hf O1 . 2.1861(13) y
    Hf O3 2_656 2.1933(14) ?
    Hf O3 . 2.1933(13) y
    O1 C2 . 1.253(2) ?
    O2 C4 . 1.280(2) ?
    C1 C2 . 1.494(3) ?
    C1 H1A . 0.96 ?
    C1 H1B . 0.96 ?
    C1 H1C . 0.96 ?
    C2 C3 . 1.418(3) ?
    C3 C4 . 1.359(3) ?
    C3 H3 . 0.93 ?
    C4 C5 . 1.530(3) ?
    C5 F1 . 1.325(3) ?
    C5 F3 . 1.329(3) ?
    C5 F2 . 1.333(2) ?
    O3 C7 . 1.254(2) ?
    O4 C9 . 1.276(2) ?
    C6 C7 . 1.496(3) ?
    C6 H6A . 0.96 ?
    C6 H6B . 0.96 ?
    C6 H6C . 0.96 ?
    C7 C8 . 1.423(3) ?
    C8 C9 . 1.359(3) ?
    C8 H8 . 0.93 ?
    C9 C10 . 1.529(3) ?
    C10 F4 . 1.333(2) ?
    C10 F5 . 1.335(2) ?
    C10 F6 . 1.339(2) ?
    C11 C12 . 1.504(4) ?
    C11 H11A . 0.96 ?
    C11 H11B . 0.96 ?
    C11 H11C . 0.96 ?
    C12 C17 . 1.377(4) ?
    C12 C13 . 1.382(4) ?
    C13 C14 . 1.386(4) ?
    C13 H13 . 0.93 ?
    C14 C15 . 1.375(4) ?
    C14 H14 . 0.93 ?
    C15 C16 . 1.372(4) ?
    C15 H15 . 0.93 ?
    C16 C17 . 1.374(4) ?
    C16 H16 . 0.93 ?
    C17 H17 . 0.93 ?
loop_
    _geom_angle_atom_site_label_1
    _geom_angle_atom_site_label_2
    _geom_angle_atom_site_label_3
    _geom_angle_site_symmetry_1
    _geom_angle_site_symmetry_3
    _geom_angle
    _geom_angle_publ_flag
    O2 Hf O2 . 2_656 141.66(7) y
    O2 Hf O4 . . 80.96(5) y
    O2 Hf O4 2_656 . 111.77(5) y
    O2 Hf O4 . 2_656 111.77(5) ?
    O2 Hf O4 2_656 2_656 80.96(5) ?
    O4 Hf O4 . 2_656 142.02(7) y
    O2 Hf O1 . 2_656 141.35(5) y
    O2 Hf O1 2_656 2_656 75.69(5) ?
    O4 Hf O1 . 2_656 72.52(5) y
    O4 Hf O1 2_656 2_656 76.79(5) ?
    O2 Hf O1 . . 75.69(5) y
    O2 Hf O1 2_656 . 141.35(5) ?
    O4 Hf O1 . . 76.79(5) y
    O4 Hf O1 2_656 . 72.52(5) ?
    O1 Hf O1 2_656 . 71.28(7) y
    O2 Hf O3 . 2_656 72.21(5) y
    O2 Hf O3 2_656 2_656 76.82(5) ?
    O4 Hf O3 . 2_656 141.11(5) y
    O4 Hf O3 2_656 2_656 75.54(5) ?
    O1 Hf O3 2_656 2_656 143.48(5) ?
    O1 Hf O3 . 2_656 121.11(5) y
    O2 Hf O3 . . 76.82(5) y
    O2 Hf O3 2_656 . 72.21(5) ?
    O4 Hf O3 . . 75.54(5) y
    O4 Hf O3 2_656 . 141.11(5) ?
    O1 Hf O3 2_656 . 121.11(5) ?
    O1 Hf O3 . . 143.48(5) y
    O3 Hf O3 2_656 . 71.35(7) y
    C2 O1 Hf . . 134.34(13) ?
    C4 O2 Hf . . 131.45(13) ?
    C2 C1 H1A . . 109.5 ?
    C2 C1 H1B . . 109.5 ?
    H1A C1 H1B . . 109.5 ?
    C2 C1 H1C . . 109.5 ?
    H1A C1 H1C . . 109.5 ?
    H1B C1 H1C . . 109.5 ?
    O1 C2 C3 . . 122.69(19) ?
    O1 C2 C1 . . 118.14(18) ?
    C3 C2 C1 . . 119.12(18) ?
    C4 C3 C2 . . 120.47(18) ?
    C4 C3 H3 . . 119.8 ?
    C2 C3 H3 . . 119.8 ?
    O2 C4 C3 . . 127.96(18) ?
    O2 C4 C5 . . 112.58(17) ?
    C3 C4 C5 . . 119.46(17) ?
    F1 C5 F3 . . 106.71(18) ?
    F1 C5 F2 . . 107.83(17) ?
    F3 C5 F2 . . 106.67(17) ?
    F1 C5 C4 . . 111.44(17) ?
    F3 C5 C4 . . 111.30(17) ?
    F2 C5 C4 . . 112.58(17) ?
    C7 O3 Hf . . 134.87(13) ?
    C9 O4 Hf . . 131.43(13) ?
    C7 C6 H6A . . 109.5 ?
    C7 C6 H6B . . 109.5 ?
    H6A C6 H6B . . 109.5 ?
    C7 C6 H6C . . 109.5 ?
    H6A C6 H6C . . 109.5 ?
    H6B C6 H6C . . 109.5 ?
    O3 C7 C8 . . 122.62(18) ?
    O3 C7 C6 . . 118.27(18) ?
    C8 C7 C6 . . 119.06(18) ?
    C9 C8 C7 . . 120.28(18) ?
    C9 C8 H8 . . 119.9 ?
    C7 C8 H8 . . 119.9 ?
    O4 C9 C8 . . 128.26(18) ?
    O4 C9 C10 . . 112.50(17) ?
    C8 C9 C10 . . 119.16(17) ?
    F4 C10 F5 . . 107.15(16) ?
    F4 C10 F6 . . 106.83(17) ?
    F5 C10 F6 . . 106.94(17) ?
    F4 C10 C9 . . 111.58(16) ?
    F5 C10 C9 . . 113.11(17) ?
    F6 C10 C9 . . 110.90(16) ?
    C12 C11 H11A . . 109.5 ?
    C12 C11 H11B . . 109.5 ?
    H11A C11 H11B . . 109.5 ?
    C12 C11 H11C . . 109.5 ?
    H11A C11 H11C . . 109.5 ?
    H11B C11 H11C . . 109.5 ?
    C17 C12 C13 . . 117.8(3) ?
    C17 C12 C11 . . 119.9(3) ?
    C13 C12 C11 . . 122.3(3) ?
    C12 C13 C14 . . 120.7(2) ?
    C12 C13 H13 . . 119.6 ?
    C14 C13 H13 . . 119.6 ?
    C15 C14 C13 . . 120.5(2) ?
    C15 C14 H14 . . 119.8 ?
    C13 C14 H14 . . 119.8 ?
    C16 C15 C14 . . 118.9(3) ?
    C16 C15 H15 . . 120.5 ?
    C14 C15 H15 . . 120.5 ?
    C15 C16 C17 . . 120.5(3) ?
    C15 C16 H16 . . 119.8 ?
    C17 C16 H16 . . 119.8 ?
    C16 C17 C12 . . 121.6(2) ?
    C16 C17 H17 . . 119.2 ?
    C12 C17 H17 . . 119.2 ?
loop_
    _geom_hbond_atom_site_label_D
    _geom_hbond_atom_site_label_H
    _geom_hbond_atom_site_label_A
    _geom_hbond_site_symmetry_A
    _geom_hbond_distance_DH
    _geom_hbond_distance_HA
    _geom_hbond_distance_DA
    _geom_hbond_angle_DHA
    _geom_hbond_publ_flag
    C3 H3 F2 . 0.93 2.37 2.712(2) 102 y
    C8 H8 F5 . 0.93 2.37 2.721(2) 102 y
