# Supplementary material for: Tetra­kis(1,1,1-trifluoro­acetyl­acetonato-κ2 O,O′)hafnium(IV) toluene disolvate
Source: Acta Crystallogr Sect E Struct Rep Online. 2008 May 24;64(Pt 6):m838–9. doi: 10.1107/S1600536808015237 (PMC2961404; doi:10.1107/S1600536808015237)
Supplement: Supplementary file 2 [file e-64-0m838-Isup2.hkl]

#
# h,k,l, Fc-squared, Fo-squared, sigma(Fo-squared) and status flag
#
data_I
_shelx_title ' 7ftivi1 in C2/c'
_shelx_refln_list_code          4
_shelx_F_calc_maximum      645.07
_exptl_crystal_F_000      1920.00
_reflns_d_resolution_high  0.7483
 
loop_
 _symmetry_equiv_pos_as_xyz
 'x, y, z'
 '-x, y, -z+1/2'
 'x+1/2, y+1/2, z'
 '-x+1/2, y+1/2, -z+1/2'
 '-x, -y, -z'
 'x, -y, z-1/2'
 '-x+1/2, -y+1/2, -z'
 'x+1/2, -y+1/2, z-1/2'
 
_cell_length_a    22.4983
_cell_length_b     8.0642
_cell_length_c    22.7120
_cell_angle_alpha  90.000
_cell_angle_beta  118.211
_cell_angle_gamma  90.000
 
_shelx_F_squared_multiplier     1.000
 
loop_
 _refln_index_h
 _refln_index_k
 _refln_index_l
 _refln_F_squared_calc
 _refln_F_squared_meas
 _refln_F_squared_sigma
 _refln_observed_status
   4   0   0   164275.22   167551.55   1523.89 o
   6   0   0   416117.47   429597.38   5455.67 o
   8   0   0    73667.73    75326.02    717.64 o
  10   0   0    52123.55    52611.34    668.19 o
  12   0   0   160086.72   161764.22   1679.05 o
  14   0   0    12742.46    12142.90    223.65 o
  16   0   0    23884.24    23218.34    365.32 o
  18   0   0    39110.50    36887.41    674.96 o
  20   0   0    14267.32    13432.61    482.80 o
  22   0   0    10977.39    11131.27    452.43 o
  24   0   0    10094.91    10185.48    451.55 o
  26   0   0     4552.71     4956.52    344.61 o
   1   1   0    55091.77    58435.30    506.79 o
   3   1   0      199.01      279.01     25.09 o
   5   1   0   170915.13   179453.64   1062.22 o
   7   1   0    15333.88    16008.12    115.97 o
   9   1   0     7740.52     7427.78     82.60 o
  11   1   0    37586.88    40010.14    307.85 o
  13   1   0     4031.26     4420.10     76.84 o
  15   1   0      237.20      284.89     37.87 o
  17   1   0     9640.82     9560.75    148.04 o
  19   1   0     2834.09     3235.47    119.35 o
  21   1   0     2935.34     3109.09    180.05 o
  23   1   0     4144.57     4010.54    203.23 o
  25   1   0      308.92      558.13    121.71 o
   0   2   0      500.05      507.76     40.67 o
   2   2   0    87837.04    92333.41    618.42 o
   4   2   0    19871.25    19923.56    184.76 o
   6   2   0    29229.84    29648.78    218.08 o
   8   2   0    10726.40    10532.18    108.31 o
  10   2   0     1095.48     1026.86     44.71 o
  12   2   0     7868.12     7983.02    117.91 o
  14   2   0    13280.23    13381.78    164.73 o
  16   2   0     4094.22     3850.00    131.66 o
  18   2   0     8541.00     8526.97    194.56 o
  20   2   0     9233.29     9119.07    314.24 o
  22   2   0     3073.56     3062.38    225.49 o
  24   2   0     6304.12     6511.43    421.19 o
  26   2   0     3979.02     4380.86    387.30 o
   1   3   0    16604.02    15854.50    175.07 o
   3   3   0    46387.17    46920.73    448.17 o
   5   3   0    31095.68    31371.92    336.01 o
   7   3   0    66869.29    67601.92    752.74 o
   9   3   0    23221.18    22559.77    242.09 o
  11   3   0    32354.48    32660.50    388.00 o
  13   3   0    26143.67    25566.18    287.41 o
  15   3   0    28871.35    28146.34    399.22 o
  17   3   0    19984.50    20332.35    331.06 o
  19   3   0    21702.78    22101.83    765.24 o
  21   3   0    12899.68    12690.10    403.41 o
  23   3   0    12370.16    12770.24    636.18 o
  25   3   0     9425.48     9038.99    516.25 o
   0   4   0    58850.54    60772.43    848.69 o
   2   4   0     2592.99     2304.54     76.80 o
   4   4   0      358.38      300.67     43.78 o
   6   4   0     3281.34     3034.94     91.45 o
   8   4   0    12346.64    11991.45    183.71 o
  10   4   0     4285.44     4159.75    114.60 o
  12   4   0    23019.22    22670.78    263.70 o
  14   4   0     6519.67     6183.28    170.47 o
  16   4   0     6452.25     6680.30    189.68 o
  18   4   0     3573.81     3763.29    158.02 o
  20   4   0     5189.91     4649.11    210.40 o
  22   4   0     3187.15     3090.81    349.50 o
  24   4   0     1239.70      996.98    203.59 o
   1   5   0    26324.54    26581.31    336.76 o
   3   5   0    13170.46    13380.98    204.26 o
   5   5   0     4635.24     4680.16    159.70 o
   7   5   0     4702.88     5117.56    121.70 o
   9   5   0     5051.23     5141.70    127.12 o
  11   5   0      436.63      570.82     82.52 o
  13   5   0     7645.51     7822.46    195.39 o
  15   5   0     6570.04     6440.61    189.15 o
  17   5   0     1429.92     1184.59    118.11 o
  19   5   0     1001.15     1004.13    143.86 o
  21   5   0      871.34      973.54    153.78 o
  23   5   0      108.08      -19.36    184.85 o
   0   6   0     1528.31     1440.05    126.19 o
   2   6   0    20498.76    20442.30    319.87 o
   4   6   0    21027.82    21218.24    293.23 o
   6   6   0    28638.53    29046.35    400.10 o
   8   6   0    15142.96    15584.44    394.13 o
  10   6   0    12196.88    12194.28    212.03 o
  12   6   0    10272.02    10232.97    262.03 o
  14   6   0    16501.39    16219.36    402.90 o
  16   6   0     6802.07     7131.77    248.42 o
  18   6   0     6985.80     7280.69    331.73 o
  20   6   0     8211.15     8760.86    361.70 o
  22   6   0     3797.17     3505.15    384.88 o
   1   7   0     5804.80     5961.34    436.82 o
   3   7   0    14978.74    15125.97    322.74 o
   5   7   0     8627.91     8294.93    218.97 o
   7   7   0    16885.78    16456.44    317.11 o
   9   7   0     9305.62     9274.12    290.57 o
  11   7   0     4417.09     4223.19    142.63 o
  13   7   0     5147.67     5092.41    181.23 o
  15   7   0    10150.97     9495.83    285.08 o
  17   7   0     2186.41     2029.98    176.88 o
  19   7   0     3047.16     2950.48    242.01 o
   0   8   0     6130.84     6756.14    448.91 o
   2   8   0     2210.06     2681.41    190.95 o
   4   8   0     2512.34     2717.39    224.87 o
   6   8   0     5724.55     6319.52    283.20 o
   8   8   0     2674.68     2897.11    175.07 o
  10   8   0     4181.16     5192.56    251.06 o
  12   8   0     1400.56     1665.73    215.03 o
  14   8   0      168.35      202.45    220.50 o
  16   8   0      239.46      253.48    150.66 o
   1   9   0    28567.79    27400.64    836.87 o
   3   9   0    18540.32    19252.07    559.01 o
   5   9   0    20300.47    19606.40    627.16 o
   7   9   0    14200.13    14370.23   1037.12 o
   9   9   0    18712.90    18443.88    562.53 o
  11   9   0    10343.95     9805.10    418.46 o
  13   9   0    17743.14    17851.25    581.61 o
   0  10   0     1359.82      966.92    307.64 o
   2  10   0     2177.82     2140.64    244.39 o
   4  10   0     3746.95     3654.79    292.79 o
   6  10   0     3573.54     3817.79    301.56 o
   8  10   0     4762.33     5256.11    339.03 o
 -25   1   1     7784.45     7745.50    429.99 o
 -23   1   1     2461.55     2912.89    176.45 o
 -21   1   1    12240.38    11781.55    310.37 o
 -19   1   1    32928.16    32777.95    421.19 o
 -17   1   1     6961.63     6714.53    131.10 o
 -15   1   1    25705.22    24904.71    229.48 o
 -13   1   1    30519.90    30461.93    261.84 o
 -11   1   1    15328.55    14011.04    131.07 o
  -9   1   1    23144.56    22476.63    171.63 o
  -7   1   1    34845.77    35756.41    228.72 o
  -5   1   1     1110.99     1394.36     27.97 o
  -3   1   1    26069.85    26631.89    198.99 o
  -1   1   1   174879.88   183035.72   2491.46 o
   1   1   1   115624.04   120241.30    885.33 o
   3   1   1   101212.66   103194.22    646.89 o
   5   1   1   105717.71   108083.84    645.97 o
   7   1   1    48489.69    47898.49    315.98 o
   9   1   1    29422.49    28633.72    227.41 o
  11   1   1    69769.45    71435.59    519.73 o
  13   1   1    22917.84    23090.60    227.60 o
  15   1   1    16128.28    15279.60    160.48 o
  17   1   1    15720.70    15428.36    198.22 o
  19   1   1    18178.42    18090.84    341.11 o
  21   1   1     4257.07     4033.90    201.66 o
  23   1   1    10981.02    10555.83    313.17 o
  25   1   1     6757.62     7104.49    263.20 o
 -26   2   1     5613.07     5194.18    398.30 o
 -24   2   1     7389.00     7885.90    444.51 o
 -22   2   1     5804.88     5950.01    273.33 o
 -20   2   1    22007.66    22346.48    506.95 o
 -18   2   1     1275.77     1544.46     97.77 o
 -16   2   1    10445.76    10523.39    161.02 o
 -14   2   1    18707.49    17925.86    196.46 o
 -12   2   1    18783.83    18592.34    184.09 o
 -10   2   1     5884.92     5633.03     77.44 o
  -8   2   1    56653.05    57113.97    420.46 o
  -6   2   1     5862.68     5415.06     69.85 o
  -4   2   1    41031.16    41592.17    295.49 o
  -2   2   1    19198.38    20011.72    148.03 o
   0   2   1    21957.52    22593.08    190.53 o
   2   2   1    17997.57    18298.79    149.77 o
   4   2   1    33793.58    34112.43    294.15 o
   6   2   1    61255.96    61620.16    446.59 o
   8   2   1   102695.69   102695.91    821.28 o
  10   2   1    34441.61    34203.40    313.52 o
  12   2   1    24274.83    23846.18    243.74 o
  14   2   1    20732.35    20063.65    212.24 o
  16   2   1    13587.60    13533.03    253.56 o
  18   2   1    13852.86    13603.12    369.83 o
  20   2   1    25324.68    25236.88    565.01 o
  22   2   1    11530.46    11391.05    378.69 o
  24   2   1     6317.69     6296.22    424.71 o
 -25   3   1        0.21     -191.89    205.97 o
 -23   3   1      285.99      123.84    146.93 o
 -21   3   1      161.05       98.02    113.98 o
 -19   3   1     2312.61     2446.64    156.69 o
 -17   3   1     1144.10     1146.79     97.20 o
 -15   3   1      422.04      373.75     65.41 o
 -13   3   1     2154.30     2306.55     79.42 o
 -11   3   1     3018.31     3237.03     90.44 o
  -9   3   1     3825.36     3919.36     79.99 o
  -7   3   1       87.01      266.64     41.51 o
  -5   3   1    16420.75    17919.32    215.09 o
  -3   3   1     1718.43     1886.07     47.48 o
  -1   3   1       12.03      -10.14     20.65 o
   1   3   1      350.38      351.90     34.04 o
   3   3   1     6505.55     7260.03    101.33 o
   5   3   1    57106.02    60281.73    596.73 o
   7   3   1    13181.72    13790.42    176.19 o
   9   3   1     4310.19     4349.73     89.24 o
  11   3   1        0.74       -0.98     38.98 o
  13   3   1      338.38      345.36     52.22 o
  15   3   1      196.96      242.68     97.90 o
  17   3   1     1167.63     1186.51    102.83 o
  19   3   1     2275.48     2529.89    163.81 o
  21   3   1     2370.50     2206.60    208.79 o
  23   3   1       63.44      137.77    168.12 o
 -24   4   1     3402.92     3148.47    276.06 o
 -22   4   1     9785.29     9589.95    294.72 o
 -20   4   1     5721.67     5668.02    224.74 o
 -18   4   1    19552.44    19545.59    339.71 o
 -16   4   1    20699.78    20557.55    338.16 o
 -14   4   1    34886.27    33782.33    462.25 o
 -12   4   1    28302.19    27576.97    345.92 o
 -10   4   1    35406.49    35539.17    408.13 o
  -8   4   1    49969.30    50841.73    536.22 o
  -6   4   1    62462.88    62875.00    633.17 o
  -4   4   1    43934.97    44823.11    481.10 o
  -2   4   1    73717.09    80789.55    704.43 o
   0   4   1    87906.77    91043.49    801.69 o
   2   4   1    40456.80    40885.78    454.36 o
   4   4   1    85248.54    89950.59    801.51 o
   6   4   1    45549.89    46650.82    487.88 o
   8   4   1    23918.72    24040.07    295.09 o
  10   4   1    19830.82    20293.03    235.94 o
  12   4   1    21018.29    21000.38    252.98 o
  14   4   1    11038.32    11498.61    232.12 o
  16   4   1    25231.25    24295.04    382.77 o
  18   4   1     8025.38     7750.89    212.43 o
  20   4   1     2539.94     2764.26    179.75 o
  22   4   1     8580.57     8230.52    300.21 o
  24   4   1     3031.65     2952.42    268.46 o
 -23   5   1     5175.64     5136.39    248.84 o
 -21   5   1     7472.17     7881.43    274.49 o
 -19   5   1     8712.63     8728.47    269.84 o
 -17   5   1    14031.09    14216.63    287.96 o
 -15   5   1    10020.93    10299.72    233.96 o
 -13   5   1    27962.43    28271.19    413.03 o
 -11   5   1    16515.01    16623.74    339.05 o
  -9   5   1    19275.56    19890.18    268.59 o
  -7   5   1    34317.61    35175.23    368.78 o
  -5   5   1    67314.30    68960.12    826.14 o
  -3   5   1    21842.88    22086.80    280.35 o
  -1   5   1    42274.92    43639.40    428.08 o
   1   5   1    31890.15    31375.84    384.02 o
   3   5   1    25602.90    25643.91    365.17 o
   5   5   1    28658.76    28384.22    411.83 o
   7   5   1    18181.62    17622.19    232.24 o
   9   5   1     6202.82     6129.80    137.63 o
  11   5   1    20468.42    19994.08    335.47 o
  13   5   1    24483.11    24195.62    373.64 o
  15   5   1     7391.03     7671.62    207.07 o
  17   5   1    11566.55    11862.83    311.17 o
  19   5   1     4136.98     4452.82    216.12 o
  21   5   1     6925.47     7126.60    414.58 o
 -22   6   1      222.24       44.78    266.71 o
 -20   6   1      677.46      652.56    181.39 o
 -18   6   1      167.80       49.69    141.95 o
 -16   6   1       10.92      -83.24    104.22 o
 -14   6   1      799.26      911.59    123.37 o
 -12   6   1       85.67       98.22     89.86 o
 -10   6   1      525.16      501.89     71.73 o
  -8   6   1     1163.57     1134.34    139.10 o
  -6   6   1      375.59      449.41     76.90 o
  -4   6   1     2347.31     2375.84    117.14 o
  -2   6   1     3156.00     3251.67    170.15 o
   0   6   1     1826.21     2064.02    166.05 o
   2   6   1     3728.54     3955.85    131.92 o
   4   6   1      117.58      219.85     61.04 o
   6   6   1      750.47      879.56    102.61 o
   8   6   1     5214.60     5193.57    126.94 o
  10   6   1     3721.07     3581.16    123.85 o
  12   6   1      677.86      906.61    210.48 o
  14   6   1      767.66      852.82    132.91 o
  16   6   1        1.23      -49.82    110.77 o
  18   6   1       18.64      -18.88    123.10 o
  20   6   1       15.90     -252.84    252.84 o
 -19   7   1     6780.77     6994.17    326.18 o
 -17   7   1     5165.00     5345.41    357.81 o
 -15   7   1     6867.93     6809.91    278.59 o
 -13   7   1     8450.86     8066.82    220.05 o
 -11   7   1     6775.00     6426.43    190.54 o
  -9   7   1     6678.87     6532.67    226.53 o
  -7   7   1    21489.45    21886.33    371.19 o
  -5   7   1    14670.55    15164.28    325.80 o
  -3   7   1     9315.68     9591.21    283.49 o
  -1   7   1    14192.80    13634.75    341.11 o
   1   7   1    12553.03    11925.07    366.03 o
   3   7   1     8493.01     8179.04    307.47 o
   5   7   1    31215.48    31283.11    462.39 o
   7   7   1    24176.99    24447.16    494.97 o
   9   7   1    25330.36    25341.12    510.20 o
  11   7   1    10261.17    10647.27    348.40 o
  13   7   1    11694.47    10915.84    258.27 o
  15   7   1    13430.09    13795.14    345.91 o
  17   7   1     5707.30     6175.58    260.27 o
  19   7   1     8120.56     8682.67    360.54 o
 -18   8   1     8570.99     8385.23    695.59 o
 -16   8   1     8590.83     7732.10    294.56 o
 -14   8   1    12375.36    12949.37    616.59 o
 -12   8   1     9414.95     8858.10    494.68 o
 -10   8   1    14835.86    15568.79    413.62 o
  -8   8   1    10562.53    10575.94    329.34 o
  -6   8   1    26293.56    25912.64    538.80 o
  -4   8   1    16778.58    16084.81    455.83 o
  -2   8   1    22987.87    22653.41    791.76 o
   0   8   1    19975.17    20801.95    546.31 o
   2   8   1    19334.19    19314.08    652.90 o
   4   8   1    17216.58    16948.42    419.97 o
   6   8   1    18744.86    18052.00    383.35 o
   8   8   1     8492.58     8223.20    262.02 o
  10   8   1    16630.43    16614.96    425.97 o
  12   8   1     9621.69    10043.71    404.79 o
  14   8   1    18931.90    18234.76    566.43 o
  16   8   1    10399.99    10138.70    308.70 o
 -13   9   1      120.20      332.73    196.92 o
 -11   9   1      246.42      211.73    176.49 o
  -9   9   1       69.94      120.83    177.23 o
  -7   9   1      352.27      384.12    177.53 o
  -5   9   1     3286.23     4155.08    284.56 o
  -3   9   1       93.70       75.65    158.52 o
  -1   9   1       92.31      188.22    162.23 o
   1   9   1      273.86      349.79    163.49 o
   3   9   1      158.86      189.17    171.72 o
   5   9   1     1557.94     2205.56    664.35 o
   7   9   1       56.79       23.11    160.94 o
   9   9   1      149.54      443.08    191.37 o
  11   9   1      309.04       27.27    175.14 o
  13   9   1     1127.21     1644.25    308.52 o
 -10  10   1     6337.05     7164.25    392.31 o
  -8  10   1     6518.52     6324.74    360.40 o
  -6  10   1     4993.89     5156.08    352.53 o
  -4  10   1     8138.56     8357.15    687.67 o
  -2  10   1    14553.36    14377.21    501.82 o
   0  10   1     4329.83     3813.70    295.94 o
   2  10   1    14830.80    14838.14    509.28 o
   4  10   1     5860.50     5810.27    355.83 o
   6  10   1     3087.77     3597.44    301.94 o
   8  10   1     6385.54     6829.65    379.32 o
 -26   0   2    10231.44    10109.34    440.55 o
 -24   0   2     4301.24     5133.45    320.84 o
 -22   0   2    15601.12    14851.53    515.37 o
 -20   0   2    44959.38    45414.55   1113.04 o
 -18   0   2    18271.56    18350.20    312.61 o
 -16   0   2    48574.79    48588.82    647.92 o
 -14   0   2    58560.22    58642.91    750.05 o
 -12   0   2    12630.35    11588.65    198.35 o
 -10   0   2   110936.68   111706.59   1041.25 o
  -8   0   2   144486.64   145403.16   2329.17 o
  -6   0   2     2223.55     2930.18     59.61 o
  -4   0   2    34240.09    36877.18    351.29 o
  -2   0   2    67167.05    68318.16   1037.22 o
   0   0   2   152606.55   147761.86   3255.28 o
   2   0   2    29669.11    29886.50    490.43 o
   4   0   2   137124.47   134096.25   1330.40 o
   6   0   2    14117.10    11790.21    299.86 o
   8   0   2   128572.03   130888.39   1859.03 o
  10   0   2    42843.95    42785.55    568.21 o
  12   0   2    64787.54    63769.28    823.95 o
  14   0   2    38468.05    39095.71    469.51 o
  16   0   2    34320.90    34177.87    429.56 o
  18   0   2    11920.54    12292.07    335.94 o
  20   0   2    13990.39    13500.39    507.89 o
  22   0   2     6569.80     6861.76    378.49 o
  24   0   2     5975.10     6563.37    378.49 o
 -27   1   2     4070.15     4238.26    348.57 o
 -25   1   2     1758.88     1898.20    261.87 o
 -23   1   2     1777.22     1845.56    148.04 o
 -21   1   2     7232.00     6829.53    197.99 o
 -19   1   2     4282.48     4326.86    125.20 o
 -17   1   2      358.08      410.66     59.74 o
 -15   1   2    12090.38    11927.96    145.37 o
 -13   1   2    13524.41    13708.40    140.57 o
 -11   1   2    16252.55    16822.33    148.40 o
  -9   1   2    49180.86    51466.50    354.31 o
  -7   1   2      147.94      219.69     14.94 o
  -5   1   2    79463.59    81013.84    492.65 o
  -3   1   2    30924.71    32115.45    249.89 o
  -1   1   2    40581.66    42605.75    280.65 o
   1   1   2    20296.05    20859.94    133.95 o
   3   1   2    79035.95    79281.30    499.22 o
   5   1   2    10199.35     9663.96     86.64 o
   7   1   2    56126.45    56106.59    406.18 o
   9   1   2    48987.49    50079.13    373.65 o
  11   1   2    21270.18    21996.40    204.26 o
  13   1   2     6113.29     5924.72    125.08 o
  15   1   2     3016.61     3066.20     80.31 o
  17   1   2     2338.52     2539.93     94.67 o
  19   1   2    10103.58    10043.57    250.24 o
  21   1   2     6945.14     6369.96    567.08 o
  23   1   2     1138.85     1204.94    234.14 o
  25   1   2     1310.17     1169.37    157.54 o
 -26   2   2     2086.10     2189.11    293.99 o
 -24   2   2     3255.09     3227.77    317.76 o
 -22   2   2     3255.36     3255.76    212.83 o
 -20   2   2     3230.95     3333.69    168.80 o
 -18   2   2     5031.79     4868.88    181.21 o
 -16   2   2     9298.45     9104.35    146.64 o
 -14   2   2    11924.43    12043.15    153.61 o
 -12   2   2    24745.32    24917.06    219.16 o
 -10   2   2     1380.37     1180.89     37.90 o
  -8   2   2    19098.68    19582.97    166.91 o
  -6   2   2    18412.16    19895.38    159.94 o
  -4   2   2     4041.15     3931.47     52.55 o
  -2   2   2     6525.91     6521.42     65.74 o
   0   2   2      687.68      804.73     23.99 o
   2   2   2    27517.28    28235.61    201.05 o
   4   2   2    17218.36    17814.80    147.58 o
   6   2   2    49677.62    50111.70    392.99 o
   8   2   2    18093.97    17672.30    190.35 o
  10   2   2    29384.02    29745.19    258.78 o
  12   2   2    16596.24    16507.57    170.78 o
  14   2   2    16593.86    15899.46    167.99 o
  16   2   2     5218.99     5123.11    104.12 o
  18   2   2     5052.26     5198.41    152.01 o
  20   2   2     3812.07     3998.67    238.83 o
  22   2   2     4181.10     4215.38    355.17 o
  24   2   2     2074.15     1984.90    296.19 o
 -25   3   2     8262.49     8488.85    478.40 o
 -23   3   2    11387.30    10829.42    370.15 o
 -21   3   2    15107.76    14831.90    343.43 o
 -19   3   2    11440.07    11580.96    286.10 o
 -17   3   2    13183.15    13879.81    255.69 o
 -15   3   2    25114.59    24655.16    285.86 o
 -13   3   2    32348.66    33323.29    347.83 o
 -11   3   2    39166.96    38755.40    382.61 o
  -9   3   2    46539.22    46941.01    494.95 o
  -7   3   2    57484.48    56769.56   1455.00 o
  -5   3   2    26044.36    26478.12    271.35 o
  -3   3   2    99889.69   107678.07    767.20 o
  -1   3   2    23632.93    23358.50    213.89 o
   1   3   2    36528.21    37095.36    469.19 o
   3   3   2    68126.70    70075.16    688.45 o
   5   3   2    35469.61    36314.58    342.20 o
   7   3   2    70142.34    71424.23    700.28 o
   9   3   2    55326.07    55145.60    515.95 o
  11   3   2    29548.78    29189.88    313.40 o
  13   3   2    20841.75    21290.20    258.33 o
  15   3   2    28282.36    27611.63    400.59 o
  17   3   2    15063.53    14677.04    277.62 o
  19   3   2    20112.30    19967.13    556.38 o
  21   3   2    15988.23    15867.76    457.10 o
  23   3   2     9627.38     9821.88    384.40 o
 -24   4   2     2406.05     2269.51    192.57 o
 -22   4   2     3661.96     4192.13    215.10 o
 -20   4   2    10389.06    10225.47    286.95 o
 -18   4   2     6252.39     6265.78    217.39 o
 -16   4   2    11759.45    11954.83    242.26 o
 -14   4   2     4391.45     4314.18    130.91 o
 -12   4   2     7960.67     8117.66    161.28 o
 -10   4   2      752.27      777.52     66.49 o
  -8   4   2    33000.70    33820.99    382.83 o
  -6   4   2     3709.93     3589.89     97.48 o
  -4   4   2     7791.57     7444.50    136.16 o
  -2   4   2    19894.79    21543.93    246.07 o
   0   4   2    41515.12    44904.51    437.02 o
   2   4   2     3503.48     3122.88     94.58 o
   4   4   2     6432.85     6415.52    103.82 o
   6   4   2      338.02      398.91     47.59 o
   8   4   2      184.77      168.77     39.78 o
  10   4   2      166.78      189.04     43.94 o
  12   4   2     7455.21     7102.76    156.61 o
  14   4   2     5134.74     4948.65    159.44 o
  16   4   2     4617.39     4640.26    167.18 o
  18   4   2     2761.80     2781.47    180.15 o
  20   4   2     2393.99     2423.87    177.61 o
  22   4   2     1939.62     2108.97    228.13 o
 -23   5   2      790.83      908.08    157.26 o
 -21   5   2     2410.36     2759.17    186.93 o
 -19   5   2      342.34      365.48    123.49 o
 -17   5   2     5162.76     5062.77    202.36 o
 -15   5   2     7384.69     7282.59    195.68 o
 -13   5   2      180.69       32.98     91.92 o
 -11   5   2      368.35      466.55     66.45 o
  -9   5   2     8676.87     8759.78    177.07 o
  -7   5   2     2207.43     2163.83     98.08 o
  -5   5   2      776.81      738.41     72.46 o
  -3   5   2     5417.79     5723.03    131.67 o
  -1   5   2      140.87      234.96     59.37 o
   1   5   2     4153.41     4041.32     99.50 o
   3   5   2     6951.43     7092.17    152.82 o
   5   5   2     5358.52     5737.38    150.51 o
   7   5   2     1470.89     1684.35    145.51 o
   9   5   2     5685.65     5764.44    166.85 o
  11   5   2      719.52      730.60     74.88 o
  13   5   2    11983.35    11590.98    241.33 o
  15   5   2    13451.92    13095.95    271.43 o
  17   5   2     3808.68     3875.47    169.45 o
  19   5   2     1436.92     1714.83    208.06 o
  21   5   2     2675.85     2856.97    255.99 o
 -22   6   2     5777.65     5967.54    324.28 o
 -20   6   2    10234.70     9818.14    367.38 o
 -18   6   2    10216.94     9626.95    344.00 o
 -16   6   2     8652.08     8789.61    307.73 o
 -14   6   2    20271.41    20673.36    406.19 o
 -12   6   2    15033.55    14546.96    267.34 o
 -10   6   2     6481.89     6712.38    154.43 o
  -8   6   2    14336.77    14054.49    225.86 o
  -6   6   2    39528.22    40668.49    571.98 o
  -4   6   2    26754.59    28015.44    352.83 o
  -2   6   2    24114.98    24720.95    380.60 o
   0   6   2    20210.49    21153.41    364.19 o
   2   6   2    41922.14    42753.22    516.76 o
   4   6   2    29715.06    29248.23    468.73 o
   6   6   2    50081.14    49782.26    597.20 o
   8   6   2    26028.15    26718.90    337.59 o
  10   6   2    22370.97    22697.23    345.96 o
  12   6   2    28326.33    27662.69    487.93 o
  14   6   2    29628.97    28394.23    514.89 o
  16   6   2     8555.27     8565.25    276.14 o
  18   6   2    16540.88    16455.15    398.51 o
  20   6   2    13572.78    14217.23    514.49 o
 -19   7   2     4922.85     5291.34    289.94 o
 -17   7   2     3550.54     3569.02    230.62 o
 -15   7   2     3652.48     3788.89    222.16 o
 -13   7   2     3845.55     3666.37    280.79 o
 -11   7   2     1511.01     1453.76    266.27 o
  -9   7   2     2080.29     2259.17    239.92 o
  -7   7   2     7253.60     7077.58    228.38 o
  -5   7   2     2162.14     2284.58    156.59 o
  -3   7   2     7420.48     7527.30    220.49 o
  -1   7   2     3440.68     3066.23    179.10 o
   1   7   2     7201.63     7211.58    233.71 o
   3   7   2     4800.49     5207.49    201.60 o
   5   7   2     7263.52     7188.24    207.82 o
   7   7   2    12031.24    11795.90    541.17 o
   9   7   2     3445.28     3640.10    197.19 o
  11   7   2     2363.77     2715.72    138.22 o
  13   7   2     7192.25     7242.66    221.70 o
  15   7   2     5626.79     5676.16    235.10 o
  17   7   2     3233.86     3273.54    208.43 o
  19   7   2     5916.63     5561.46    313.93 o
 -18   8   2     3974.56     4496.91    462.78 o
 -16   8   2      463.89      438.31    402.70 o
 -14   8   2     2400.15     2548.24    318.64 o
 -12   8   2     4512.20     4552.50    382.02 o
 -10   8   2    10612.11    10505.88    407.68 o
  -8   8   2     1096.26     1228.72    156.28 o
  -6   8   2     7129.50     7593.22    251.57 o
  -4   8   2     1294.44     1782.79    167.36 o
  -2   8   2     4271.07     4608.85    264.52 o
   0   8   2     7276.78     7051.94    266.46 o
   2   8   2     1633.46     2114.66    210.39 o
   4   8   2     2070.68     2361.33    186.25 o
   6   8   2     5326.02     5069.81    212.25 o
   8   8   2     4743.49     4693.70    210.80 o
  10   8   2     4312.82     4572.83    290.76 o
  12   8   2     1080.25     1380.40    206.73 o
  14   8   2       66.24      -35.01    164.75 o
  16   8   2     1217.91     1266.99    163.16 o
 -15   9   2    13820.66    14366.52    684.81 o
 -13   9   2    11882.26    12092.14    523.73 o
 -11   9   2    11226.24    10920.61    443.76 o
  -9   9   2    15076.13    15628.77    620.12 o
  -7   9   2    14638.13    13991.00    887.92 o
  -5   9   2    22972.61    21916.19    677.99 o
  -3   9   2    14984.77    15336.13    488.78 o
  -1   9   2    28861.95    29165.00    708.93 o
   1   9   2    21446.91    20888.20    575.08 o
   3   9   2    13590.06    13814.01    465.29 o
   5   9   2    15222.32    14759.98    416.45 o
   7   9   2     7824.57     8311.55    323.29 o
   9   9   2     7650.75     7710.88    320.01 o
  11   9   2     8029.92     8129.02    333.07 o
  13   9   2    13002.81    13461.56    510.65 o
 -10  10   2     7286.39     7764.80    582.71 o
  -8  10   2     4322.90     5138.21    333.36 o
  -6  10   2    13245.74    13429.30    493.14 o
  -4  10   2     6388.24     6440.35    364.36 o
  -2  10   2     7251.76     7603.73    387.70 o
   0  10   2     9028.17     9338.37    413.90 o
   2  10   2     5229.79     5062.13    694.05 o
   4  10   2     5586.59     5254.76    332.76 o
   6  10   2     6099.28     6289.89    364.90 o
   8  10   2     4237.05     4700.24    570.16 o
 -27   1   3     4641.49     4604.44    352.97 o
 -25   1   3     5925.30     5771.17    372.33 o
 -23   1   3     7231.47     6951.02    234.51 o
 -21   1   3     7449.12     7554.19    165.15 o
 -19   1   3    18625.32    18909.15    273.52 o
 -17   1   3    18870.96    18596.06    202.02 o
 -15   1   3     8586.09     8634.68    117.65 o
 -13   1   3    19022.64    20153.42    198.49 o
 -11   1   3    24045.49    23127.61    188.86 o
  -9   1   3    16841.30    15258.98    124.07 o
  -7   1   3    44193.75    45263.05    273.51 o
  -5   1   3    52760.86    54978.23    354.33 o
  -3   1   3    22199.91    22980.42    202.83 o
  -1   1   3    25274.39    26794.69    161.10 o
   1   1   3    27392.74    27811.90    185.09 o
   3   1   3    23510.38    22706.77    158.45 o
   5   1   3    15690.80    15281.61    119.21 o
   7   1   3    41977.87    41272.30    311.08 o
   9   1   3    47676.33    46680.21    354.39 o
  11   1   3    41910.75    42228.16    373.22 o
  13   1   3    48153.53    48847.18    431.50 o
  15   1   3    49816.46    49459.30    481.06 o
  17   1   3    21678.38    21231.44    321.12 o
  19   1   3    26573.51    25842.60    445.45 o
  21   1   3     9819.02     9921.63    338.88 o
  23   1   3     8095.75     8137.75    285.70 o
 -26   2   3     5312.75     4849.58    378.05 o
 -24   2   3    18195.38    17270.37    635.96 o
 -22   2   3    17006.38    16238.69   1050.32 o
 -20   2   3    21117.39    20702.51    395.66 o
 -18   2   3     3333.33     3400.28    202.38 o
 -16   2   3    15358.64    15508.27    219.64 o
 -14   2   3    20416.54    19774.28    209.92 o
 -12   2   3    75859.95    77894.82    568.27 o
 -10   2   3    23227.94    23761.00    199.15 o
  -8   2   3   124030.97   128271.83    947.54 o
  -6   2   3     4884.44     4283.40     81.91 o
  -4   2   3    32229.84    32173.41    262.28 o
  -2   2   3    81786.30    84232.87    545.39 o
   0   2   3   102138.67   104395.71    666.77 o
   2   2   3    14738.56    13861.16    116.56 o
   4   2   3    52454.82    52672.02    405.63 o
   6   2   3    31932.47    32111.20    264.11 o
   8   2   3    69537.50    69305.91    500.87 o
  10   2   3    49055.81    49804.66    378.97 o
  12   2   3    20887.80    20282.87    187.67 o
  14   2   3    23403.41    22700.59    221.49 o
  16   2   3     4803.05     4892.35    163.42 o
  18   2   3    15124.41    14929.08    286.75 o
  20   2   3    27839.59    27801.70    621.31 o
  22   2   3     9666.35     9870.36    505.69 o
  24   2   3     4393.70     4431.91    382.90 o
 -25   3   3      234.77       51.93    198.49 o
 -23   3   3      161.35      144.44    122.28 o
 -21   3   3      264.10      314.75    120.01 o
 -19   3   3     4014.19     4019.01    178.99 o
 -17   3   3       74.44       86.91     84.07 o
 -15   3   3     1447.96     1550.60     65.84 o
 -13   3   3      763.67      723.24     52.88 o
 -11   3   3     5888.68     5930.54    107.89 o
  -9   3   3     4400.65     4488.15    117.98 o
  -7   3   3     7081.10     7304.60    124.73 o
  -5   3   3    25903.70    27671.97    282.21 o
  -3   3   3      987.25      985.57     37.56 o
  -1   3   3       15.18       19.94     25.76 o
   1   3   3      564.56      678.16     35.76 o
   3   3   3     3833.66     3590.39     63.79 o
   5   3   3     1023.32     1355.73     49.27 o
   7   3   3     2564.07     2744.17     89.90 o
   9   3   3     5361.13     5378.29    107.76 o
  11   3   3      765.04      936.22     61.73 o
  13   3   3     2267.87     2272.86     98.38 o
  15   3   3     3827.07     3825.40    145.74 o
  17   3   3       24.82       51.36     81.08 o
  19   3   3      337.51      310.23    149.52 o
  21   3   3      137.79      -87.01    148.73 o
  23   3   3       39.19     -155.81    174.58 o
 -24   4   3     4784.05     5017.05    240.36 o
 -22   4   3    14028.90    13722.33    346.35 o
 -20   4   3     4773.86     4962.15    213.09 o
 -18   4   3    19728.78    20038.79    391.08 o
 -16   4   3    20113.79    20119.95    376.07 o
 -14   4   3    12497.47    12467.88    212.85 o
 -12   4   3     8182.10     7970.10    158.81 o
 -10   4   3    48728.00    49741.71    536.94 o
  -8   4   3     9653.72     9173.05    145.19 o
  -6   4   3    63357.70    64004.96    597.72 o
  -4   4   3    41974.05    43724.35    420.69 o
  -2   4   3    12523.04    11517.33    223.28 o
   0   4   3    19357.51    19123.97    244.56 o
   2   4   3    32389.32    33333.75    342.37 o
   4   4   3     5673.98     5087.26     86.50 o
   6   4   3    26597.28    26400.46    274.61 o
   8   4   3    19712.28    20091.81    231.64 o
  10   4   3     1914.48     1861.83     73.25 o
  12   4   3    19322.06    19118.38    308.58 o
  14   4   3    10411.46    10444.23    344.62 o
  16   4   3    15020.32    15111.07    290.85 o
  18   4   3     5594.76     5719.78    192.93 o
  20   4   3     4902.81     5012.62    230.43 o
  22   4   3     4077.97     4254.56    291.06 o
 -23   5   3    10308.06    10220.83    491.63 o
 -21   5   3    11742.01    11812.95    321.36 o
 -19   5   3    16724.07    16856.88    369.68 o
 -17   5   3    21158.81    21332.20    410.73 o
 -15   5   3    32381.41    32699.59    529.87 o
 -13   5   3    32693.34    32821.62    448.32 o
 -11   5   3    16947.70    16919.16    271.44 o
  -9   5   3    19977.64    19777.92    266.54 o
  -7   5   3    37361.96    36293.71    386.36 o
  -5   5   3    65304.77    66064.17    663.07 o
  -3   5   3    19218.75    19629.57    258.51 o
  -1   5   3    42331.35    42749.92    450.52 o
   1   5   3    28384.24    29262.03    303.99 o
   3   5   3    44749.30    45269.16    553.07 o
   5   5   3    26954.27    27071.13    330.09 o
   7   5   3    26162.15    26015.64    317.56 o
   9   5   3     1942.03     1935.47     89.35 o
  11   5   3    21636.80    21310.15    298.21 o
  13   5   3    14704.76    13912.15    274.17 o
  15   5   3     6621.46     6484.83    198.84 o
  17   5   3     8448.11     8411.27    272.54 o
  19   5   3     4985.15     5065.84    294.53 o
  21   5   3     4438.10     4705.06    310.74 o
 -22   6   3        4.20      150.93    170.50 o
 -20   6   3       53.32       73.64    234.14 o
 -18   6   3       24.48       35.12    161.30 o
 -16   6   3       69.99      128.15    125.28 o
 -14   6   3     2489.98     2918.36    181.97 o
 -12   6   3     2904.25     2917.36    128.23 o
 -10   6   3      962.63     1091.77     83.74 o
  -8   6   3     8290.80     7929.75    187.38 o
  -6   6   3        4.39       50.60     62.21 o
  -4   6   3       31.75      -42.92     57.16 o
  -2   6   3     3295.92     3377.67    123.79 o
   0   6   3     4184.60     4330.30    136.89 o
   2   6   3       22.63       62.14     53.85 o
   4   6   3     2816.20     2952.08    129.74 o
   6   6   3     1869.19     1793.59    139.18 o
   8   6   3     1624.67     1555.93     93.33 o
  10   6   3      265.17      216.30     78.86 o
  12   6   3      463.40      424.03    111.74 o
  14   6   3     1508.17     1451.84    174.40 o
  16   6   3       31.02       62.42    118.20 o
  18   6   3      154.84      134.40    184.61 o
  20   6   3      188.07      197.41    253.50 o
 -21   7   3     9386.02     9218.32    376.71 o
 -19   7   3     6942.25     6646.01    903.55 o
 -17   7   3     7821.46     7379.81    298.72 o
 -15   7   3    13145.73    13000.41    364.07 o
 -13   7   3    14072.82    13947.37    544.42 o
 -11   7   3    17682.98    17065.21    343.50 o
  -9   7   3    11938.69    12026.83    342.26 o
  -7   7   3    21051.83    21192.11    400.66 o
  -5   7   3     9873.97    10665.95    241.91 o
  -3   7   3     6769.20     7448.99    217.48 o
  -1   7   3    18651.50    19129.09    363.88 o
   1   7   3    21893.92    21850.57    399.94 o
   3   7   3     2292.33     2968.80    162.86 o
   5   7   3    36115.73    35978.45    555.43 o
   7   7   3    15298.18    14316.39    448.14 o
   9   7   3     9957.66     9986.11    299.39 o
  11   7   3    10898.38    11051.48    208.66 o
  13   7   3    15923.62    16193.46    365.32 o
  15   7   3     2534.57     2287.66    176.42 o
  17   7   3     8457.46     7826.04    289.19 o
 -18   8   3     9456.53     9559.77    407.54 o
 -16   8   3    11184.65    11119.88    873.62 o
 -14   8   3     9153.82     9130.53    517.13 o
 -12   8   3     6168.19     6445.86    437.47 o
 -10   8   3     8200.07     8591.14    361.20 o
  -8   8   3     3575.07     4216.54    204.60 o
  -6   8   3    16346.63    16770.25    409.09 o
  -4   8   3     7990.98     8578.70    620.63 o
  -2   8   3     7397.10     7882.97    285.40 o
   0   8   3    16661.49    16472.57    406.12 o
   2   8   3    13301.08    14089.33    373.46 o
   4   8   3    14675.18    14204.90    378.94 o
   6   8   3    22099.79    21676.78    489.46 o
   8   8   3     8993.65     9095.41    324.77 o
  10   8   3    12209.39    11316.69    422.82 o
  12   8   3    13009.26    12496.09    451.39 o
  14   8   3    13583.08    14266.32    504.19 o
  16   8   3    10439.84    10334.60    537.47 o
 -15   9   3     1001.50     1467.77    322.16 o
 -13   9   3       68.86      255.64    314.90 o
 -11   9   3       22.51      224.06    175.03 o
  -9   9   3      105.43      320.77    178.69 o
  -7   9   3      190.50      351.44    177.68 o
  -5   9   3     2145.30     2461.97    238.38 o
  -3   9   3        2.49      315.01    164.82 o
  -1   9   3      191.47      470.70    173.36 o
   1   9   3      394.58      300.90    143.65 o
   3   9   3      365.78      513.11    146.53 o
   5   9   3     1582.82     1808.29    191.56 o
   7   9   3        3.15      -10.25    135.76 o
   9   9   3       46.97      -93.39    145.71 o
  11   9   3       42.23      123.55    150.21 o
 -10  10   3     5000.71     5541.93    351.65 o
  -8  10   3     5960.55     6064.96    458.60 o
  -6  10   3     5777.75     5688.46    345.80 o
  -4  10   3     9795.29    10291.46    428.74 o
  -2  10   3    12857.67    12791.37    476.77 o
   0  10   3     7618.26     7761.16    381.41 o
   2  10   3    17173.82    17566.13    556.16 o
   4  10   3     8227.70     8181.23    649.16 o
   6  10   3     7065.60     7785.27    388.55 o
   8  10   3     8155.30     8109.01    747.97 o
 -28   0   4     7591.46     7547.01    393.90 o
 -26   0   4     3966.34     3967.16    283.87 o
 -24   0   4    15588.52    15095.79    522.85 o
 -22   0   4     8207.74     7741.54    351.65 o
 -20   0   4    22509.69    21964.37    475.32 o
 -18   0   4    29808.70    29595.51    435.68 o
 -16   0   4    30997.84    31348.00    563.12 o
 -14   0   4     7001.59     7034.72    152.84 o
 -12   0   4    42729.09    43957.72    497.71 o
 -10   0   4    16127.21    15248.61    182.36 o
  -8   0   4     3525.01     3284.39     59.17 o
  -6   0   4   154695.56   158828.77   1448.02 o
  -4   0   4     6575.67     6013.36     77.46 o
  -2   0   4    46081.45    45718.73    611.23 o
   0   0   4   203561.38   195911.08   2421.43 o
   2   0   4    57655.24    60454.42    639.41 o
   4   0   4     1720.74     2357.37     59.85 o
   6   0   4    38663.80    36846.81    379.32 o
   8   0   4     6813.65     5773.33    153.93 o
  10   0   4     2990.52     2437.03    100.80 o
  12   0   4    34552.01    34679.10    503.17 o
  14   0   4    12504.06    12065.32    227.16 o
  16   0   4    21278.79    20968.25    381.04 o
  18   0   4    21921.78    21238.41    668.53 o
  20   0   4    15417.16    15414.43    566.86 o
  22   0   4     4749.29     4661.21    340.21 o
  24   0   4     8873.57     8507.33    451.11 o
 -27   1   4     3497.30     3966.28    332.72 o
 -25   1   4     1359.90     1538.19    237.22 o
 -23   1   4    14923.31    14091.35    336.62 o
 -21   1   4    11643.63    11617.19    204.82 o
 -19   1   4     7877.63     7944.79    158.01 o
 -17   1   4     5151.49     5252.04     94.55 o
 -15   1   4    13443.12    12806.92    148.25 o
 -13   1   4    15216.17    16122.29    166.85 o
 -11   1   4    87513.93    91113.13    641.12 o
  -9   1   4    15834.76    15643.36    121.67 o
  -7   1   4     4387.27     4060.01     41.50 o
  -5   1   4    39926.10    40870.61    362.50 o
  -3   1   4    17982.22    18437.02    132.40 o
  -1   1   4    42060.13    41630.45    263.67 o
   1   1   4     1676.46     1737.35     44.08 o
   3   1   4     5580.26     4960.56     54.21 o
   5   1   4     1827.64     2200.31     41.77 o
   7   1   4     2511.42     2144.06     50.64 o
   9   1   4      140.87      178.67     30.14 o
  11   1   4    13569.90    13534.50    159.86 o
  13   1   4      451.92      570.04     48.39 o
  15   1   4      351.83      299.87     52.27 o
  17   1   4     1313.64     1402.54     99.77 o
  19   1   4     5308.24     5379.66    364.58 o
  21   1   4     2240.85     2506.72    179.97 o
  23   1   4     2399.13     2651.63    238.76 o
 -26   2   4     3620.88     3144.59    319.52 o
 -24   2   4     2432.20     2562.76    277.27 o
 -22   2   4     1023.07     1303.51    174.06 o
 -20   2   4     1820.10     1998.17    136.89 o
 -18   2   4     1730.60     1864.17    120.44 o
 -16   2   4      133.26       61.88     47.80 o
 -14   2   4     4554.25     4466.53     87.93 o
 -12   2   4     3610.96     3544.13     89.99 o
 -10   2   4     5439.49     6828.37     87.14 o
  -8   2   4    25490.02    25068.02    203.38 o
  -6   2   4     5627.94     5575.31     70.73 o
  -4   2   4     9071.75     9069.04     98.31 o
  -2   2   4     9060.62     8691.88     74.11 o
   0   2   4     5205.33     4816.45     44.78 o
   2   2   4     6053.10     5727.66     56.37 o
   4   2   4     9462.10     9691.33     93.11 o
   6   2   4     5263.87     5277.00     68.82 o
   8   2   4      252.07      294.99     28.73 o
  10   2   4     5403.60     5230.18     80.51 o
  12   2   4     9561.92     9830.60    119.36 o
  14   2   4     7420.61     7341.50    125.94 o
  16   2   4     4050.23     3972.35    106.66 o
  18   2   4     7337.14     7405.52    159.81 o
  20   2   4     2530.20     2518.37    221.99 o
  22   2   4     3403.68     3479.95    352.97 o
 -27   3   4    12670.62    13616.58    614.83 o
 -25   3   4    10736.89    10826.07    505.25 o
 -23   3   4    15632.77    15197.34    359.42 o
 -21   3   4    21429.38    21262.50    417.01 o
 -19   3   4    17298.22    17488.15    458.22 o
 -17   3   4    21614.29    21851.67    390.19 o
 -15   3   4    13507.56    13672.25    180.76 o
 -13   3   4    33831.57    34286.38    347.08 o
 -11   3   4    29230.98    28556.40    320.21 o
  -9   3   4    45355.48    45783.82    482.11 o
  -7   3   4    47543.85    48697.67    560.48 o
  -5   3   4    38568.04    40257.33    388.54 o
  -3   3   4    48947.36    49814.88    384.59 o
  -1   3   4    62593.37    65541.00    555.30 o
   1   3   4    94474.08   100150.52    821.72 o
   3   3   4    56280.92    54864.02    457.22 o
   5   3   4    52549.16    52236.59    480.23 o
   7   3   4    49781.41    48342.56    501.41 o
   9   3   4    30615.34    29385.61    312.86 o
  11   3   4    33787.38    33505.38    357.72 o
  13   3   4    22327.89    21248.42    330.60 o
  15   3   4    16606.88    16608.41    295.98 o
  17   3   4    15911.58    16272.24    348.37 o
  19   3   4    12991.09    13302.37    410.06 o
  21   3   4    11446.28    10987.03    397.93 o
  23   3   4     8304.92     8134.75    379.47 o
 -26   4   4      846.61      931.86    234.06 o
 -24   4   4     2454.71     2418.41    186.39 o
 -22   4   4     3411.92     3660.29    196.93 o
 -20   4   4     4647.60     4653.09    203.11 o
 -18   4   4     5130.86     5466.34    201.86 o
 -16   4   4    20256.79    19959.26    371.96 o
 -14   4   4     3152.48     2964.03    122.86 o
 -12   4   4    12877.16    12877.82    266.61 o
 -10   4   4     1816.11     1609.77    104.20 o
  -8   4   4    13333.43    14015.76    200.36 o
  -6   4   4     8729.67     8644.09    134.36 o
  -4   4   4    36167.16    36996.05    323.12 o
  -2   4   4    12998.01    13995.55    178.26 o
   0   4   4    44853.66    47613.07    465.53 o
   2   4   4     7271.67     7328.76    119.36 o
   4   4   4    17084.22    17837.42    197.50 o
   6   4   4    37205.16    37509.47    369.73 o
   8   4   4    20147.35    20426.36    238.58 o
  10   4   4     7794.61     7973.27    154.23 o
  12   4   4    15759.62    15884.64    420.72 o
  14   4   4     6813.48     6716.27    195.91 o
  16   4   4     5010.92     5142.00    191.78 o
  18   4   4     2988.72     2997.00    188.19 o
  20   4   4     1864.88     1812.37    285.41 o
  22   4   4     1113.73     1272.25    223.47 o
 -25   5   4     7108.00     7166.36    287.91 o
 -23   5   4     2288.25     2204.78    182.57 o
 -21   5   4     2859.58     3667.28    201.80 o
 -19   5   4    10899.46    10702.64    288.82 o
 -17   5   4     9604.26     9100.87    255.01 o
 -15   5   4     8015.66     8588.02    234.69 o
 -13   5   4     3107.15     3255.76    129.86 o
 -11   5   4      222.69      276.86     70.20 o
  -9   5   4     3103.87     3234.30     99.56 o
  -7   5   4    19971.04    20161.91    316.79 o
  -5   5   4     8669.60     8553.49    165.00 o
  -3   5   4    35113.31    35559.41    395.68 o
  -1   5   4    15186.52    15118.03    201.08 o
   1   5   4     8447.68     8313.42    135.38 o
   3   5   4    10972.18    11167.59    167.60 o
   5   5   4    19652.04    19200.74    223.88 o
   7   5   4     4892.01     5159.85    169.00 o
   9   5   4    11935.90    12006.70    201.28 o
  11   5   4     1490.64     1634.07    107.78 o
  13   5   4    15466.87    14601.40    281.62 o
  15   5   4    11512.71    10648.64    574.34 o
  17   5   4     3719.19     3958.65    208.68 o
  19   5   4     3819.45     4045.28    272.26 o
  21   5   4     3100.15     2916.09    437.25 o
 -22   6   4    12936.41    13130.92    438.74 o
 -20   6   4    22788.64    23510.75    572.57 o
 -18   6   4    20825.01    20042.77    497.23 o
 -16   6   4    17344.68    16894.65    427.13 o
 -14   6   4    60998.28    59464.01   1023.56 o
 -12   6   4    32620.94    33356.72    498.48 o
 -10   6   4    18046.04    17941.00    520.23 o
  -8   6   4    61392.27    60899.37    671.29 o
  -6   6   4    37405.81    36430.58    431.05 o
  -4   6   4    16346.19    16734.21    259.61 o
  -2   6   4    36908.47    36943.32    462.27 o
   0   6   4    13779.49    13504.94    201.80 o
   2   6   4    25263.01    25441.53    325.48 o
   4   6   4    53357.17    54777.25    736.85 o
   6   6   4    19421.21    20350.08    366.34 o
   8   6   4    13077.83    13215.28    212.45 o
  10   6   4    28185.41    29245.27    501.40 o
  12   6   4    15443.28    15009.15    337.96 o
  14   6   4    19278.36    19367.77    673.41 o
  16   6   4    12432.79    11747.17    370.50 o
  18   6   4    11211.21    11112.00    538.70 o
 -21   7   4     1996.55     2124.05    275.95 o
 -19   7   4     4096.01     4635.92    270.45 o
 -17   7   4     2998.95     3208.38    216.56 o
 -15   7   4     3545.07     3830.01    424.93 o
 -13   7   4     8837.02     9001.45    279.06 o
 -11   7   4     1072.39     1221.74    108.12 o
  -9   7   4     9686.86     9792.72    327.28 o
  -7   7   4    10516.26    11134.67    310.63 o
  -5   7   4      212.61      321.87     86.19 o
  -3   7   4     4160.00     4726.90    177.30 o
  -1   7   4     2735.34     3023.82    158.55 o
   1   7   4      866.84     1205.79    123.77 o
   3   7   4     7327.57     7424.74    255.84 o
   5   7   4    10222.55    10117.42    328.61 o
   7   7   4     3424.80     3594.72    190.10 o
   9   7   4     9999.83    10264.16    299.50 o
  11   7   4     2876.87     2834.59    158.60 o
  13   7   4     4811.26     4949.77    216.64 o
  15   7   4     8355.96     8248.60    278.19 o
  17   7   4     2569.49     2239.95    195.37 o
 -18   8   4     3824.11     3516.15    236.02 o
 -16   8   4     1286.85     1153.52    158.40 o
 -14   8   4     6346.12     5600.41    425.59 o
 -12   8   4     7671.88     8000.10    358.81 o
 -10   8   4    21417.24    20409.02    563.26 o
  -8   8   4     3905.24     4107.09    226.87 o
  -6   8   4     9513.97     9649.05    307.65 o
  -4   8   4     1764.16     1938.21    145.94 o
  -2   8   4     6452.54     5912.60    251.15 o
   0   8   4     6715.92     6831.05    268.00 o
   2   8   4     4307.97     4482.37    225.64 o
   4   8   4      778.46      667.21    141.10 o
   6   8   4     5936.91     5866.63    273.44 o
   8   8   4     2729.71     3127.05    211.11 o
  10   8   4     2145.19     2456.20    235.02 o
  12   8   4     2451.40     2262.04    234.56 o
  14   8   4       60.90       84.99    296.85 o
 -15   9   4    21794.00    21050.57    636.13 o
 -13   9   4     9282.78     9208.33    500.63 o
 -11   9   4    13111.73    12213.95    695.16 o
  -9   9   4    15178.01    14831.88    490.61 o
  -7   9   4    14470.81    14003.48    473.53 o
  -5   9   4    17282.30    16493.09    507.33 o
  -3   9   4    18025.45    17552.46    523.96 o
  -1   9   4    15341.04    15001.66    407.58 o
   1   9   4    14183.01    13899.89    394.45 o
   3   9   4    11748.54    12146.47    374.48 o
   5   9   4    12808.39    12771.97    388.87 o
   7   9   4    13433.27    13529.89    401.68 o
   9   9   4     9786.20     9546.25    356.43 o
  11   9   4    10705.97    10715.08    383.86 o
 -10  10   4     8946.55     9505.82    611.31 o
  -8  10   4     3433.55     3902.40    307.86 o
  -6  10   4     6277.33     6063.09    355.82 o
  -4  10   4     2750.65     3018.93    272.84 o
  -2  10   4     5611.54     6071.05    347.02 o
   0  10   4     3713.49     4548.04    308.92 o
   2  10   4     6743.01     7226.53    599.43 o
   4  10   4     4763.86     5548.62    399.31 o
   6  10   4     5090.09     5118.13    382.91 o
 -27   1   5     9830.02     9914.37    470.92 o
 -25   1   5    11380.63    11123.35    471.80 o
 -23   1   5     5457.47     5434.63    223.58 o
 -21   1   5    24618.50    24283.19    331.74 o
 -19   1   5    28297.84    28023.40    331.08 o
 -17   1   5    13708.34    13603.51    186.48 o
 -15   1   5    27497.77    28393.13    266.33 o
 -13   1   5    55065.91    57160.58    475.05 o
 -11   1   5     6054.23     5376.50     68.41 o
  -9   1   5    26876.42    27142.31    183.44 o
  -7   1   5    51604.60    51715.49    321.47 o
  -5   1   5    70814.30    69543.56    423.56 o
  -3   1   5    94836.45    95713.82    578.55 o
  -1   1   5   230014.08   228696.72   1420.11 o
   1   1   5    49214.00    45424.86    330.54 o
   3   1   5    30433.93    27688.52    196.01 o
   5   1   5    43654.83    41436.04    284.58 o
   7   1   5    35248.85    33126.10    280.54 o
   9   1   5    20922.57    18992.34    187.29 o
  11   1   5    19789.23    19496.26    210.41 o
  13   1   5    11764.17    11349.34    153.57 o
  15   1   5    10026.45     9267.16    155.98 o
  17   1   5    14302.21    13582.32    254.85 o
  19   1   5    13211.89    13156.03    401.82 o
  21   1   5     4290.36     3860.29    324.80 o
  23   1   5     7450.14     7475.54    291.48 o
 -26   2   5     7565.79     7336.64    421.19 o
 -24   2   5    15089.60    15522.25    583.15 o
 -22   2   5    19590.32    20260.46    399.49 o
 -20   2   5    25978.76    25785.52    446.71 o
 -18   2   5     8360.35     8765.00    221.60 o
 -16   2   5    27730.69    28106.07    367.26 o
 -14   2   5    18530.94    18827.98    201.00 o
 -12   2   5    44614.23    47934.76    387.33 o
 -10   2   5    40707.64    42497.86    325.05 o
  -8   2   5    79810.84    83064.18    595.27 o
  -6   2   5     2040.25     2532.98     52.36 o
  -4   2   5    23059.05    23431.88    231.87 o
  -2   2   5     8445.56     7997.74     74.58 o
   0   2   5    46982.05    47224.61    297.72 o
   2   2   5    41472.68    41210.17    274.90 o
   4   2   5    69032.45    68169.23    488.32 o
   6   2   5    17357.14    16641.30    150.53 o
   8   2   5    39003.27    39070.46    307.69 o
  10   2   5    21598.93    21002.68    222.16 o
  12   2   5    18528.43    18080.77    188.99 o
  14   2   5    20361.40    20716.46    413.22 o
  16   2   5     6122.30     6303.42    135.88 o
  18   2   5    16558.39    16867.75    332.66 o
  20   2   5    16064.50    15578.98    455.81 o
  22   2   5     7835.60     7847.17    474.88 o
 -27   3   5        8.35     -107.83    200.25 o
 -25   3   5        2.05      126.07    126.24 o
 -23   3   5      307.71      270.13    116.16 o
 -21   3   5     1024.41      881.09    121.90 o
 -19   3   5      401.87      364.82     99.39 o
 -17   3   5      275.92      199.29    120.31 o
 -15   3   5      103.26       53.26     57.31 o
 -13   3   5     7711.60     7095.69    120.82 o
 -11   3   5      381.06      353.95     44.76 o
  -9   3   5     4023.51     4000.82    100.75 o
  -7   3   5       55.86      -32.08     32.08 o
  -5   3   5    20030.33    20852.02    229.04 o
  -3   3   5    13800.52    14729.92    142.32 o
  -1   3   5    29559.98    31511.38    249.23 o
   1   3   5     1537.75     1904.72     46.01 o
   3   3   5       45.89       65.18     29.29 o
   5   3   5      106.45      238.51     37.85 o
   7   3   5    16930.96    17617.65    229.86 o
   9   3   5    19758.88    20060.21    239.90 o
  11   3   5      864.81      927.28     82.08 o
  13   3   5     3972.65     3741.22    141.48 o
  15   3   5     1465.55     1423.33    111.04 o
  17   3   5      237.26      195.60    107.95 o
  19   3   5     1674.33     1831.27    337.56 o
  21   3   5      151.40     -112.36    195.41 o
 -26   4   5     7998.49     8243.37    302.86 o
 -24   4   5     5660.03     6258.92    253.73 o
 -22   4   5    11828.42    11778.93    312.52 o
 -20   4   5    16867.42    16360.89    357.32 o
 -18   4   5    26743.15    25850.70    570.77 o
 -16   4   5    33394.35    34311.45    540.87 o
 -14   4   5    32787.80    33748.59    454.73 o
 -12   4   5    12382.96    12284.16    221.55 o
 -10   4   5    29966.35    30090.34    357.42 o
  -8   4   5    16906.75    17667.04    219.40 o
  -6   4   5    46405.05    47311.97    462.37 o
  -4   4   5    18615.96    18302.60    185.22 o
  -2   4   5    41549.80    42499.70    389.37 o
   0   4   5    18145.05    18064.96    202.14 o
   2   4   5    32725.75    32734.31    342.42 o
   4   4   5    13568.30    13142.94    212.79 o
   6   4   5    38082.08    37268.80    371.83 o
   8   4   5     8168.72     8024.83    137.38 o
  10   4   5     9495.42     9442.97    200.20 o
  12   4   5    13541.82    13047.66    252.52 o
  14   4   5     7190.89     6916.51    193.66 o
  16   4   5    13150.17    12802.44    275.10 o
  18   4   5     2857.23     3014.78    191.49 o
  20   4   5     4586.41     5029.18    299.50 o
 -25   5   5     6965.72     7276.21    302.83 o
 -23   5   5    14309.21    14953.76    381.57 o
 -21   5   5    13608.06    14174.82    402.54 o
 -19   5   5    16503.20    17002.41    368.69 o
 -17   5   5    18596.94    19243.29    381.16 o
 -15   5   5    37951.54    38138.18    591.36 o
 -13   5   5    30117.81    29787.96    417.07 o
 -11   5   5    28976.51    28745.16    591.79 o
  -9   5   5    24496.02    24717.01    292.05 o
  -7   5   5    54507.18    54630.98    535.38 o
  -5   5   5    58347.45    59320.76    602.48 o
  -3   5   5    25140.26    25854.77    291.85 o
  -1   5   5    25360.38    25092.21    378.29 o
   1   5   5    22401.70    22762.41    256.14 o
   3   5   5    20010.90    20042.59    248.77 o
   5   5   5    15882.09    16030.31    182.66 o
   7   5   5    25703.48    26063.22    289.87 o
   9   5   5     3921.29     4083.69    124.45 o
  11   5   5    29598.31    29713.71    430.95 o
  13   5   5    10278.85    10566.10    406.42 o
  15   5   5    10506.29    10498.34    296.25 o
  17   5   5     8637.48     8204.52    356.96 o
  19   5   5     6662.08     6533.53    334.33 o
 -22   6   5       38.86      259.77    169.85 o
 -20   6   5        2.27      227.78    149.26 o
 -18   6   5       11.24       99.90    278.37 o
 -16   6   5      528.07      803.95    143.80 o
 -14   6   5      242.86      448.61    119.37 o
 -12   6   5     2312.30     2621.96    141.41 o
 -10   6   5     5710.47     5498.99    175.86 o
  -8   6   5     5061.89     4657.51    218.67 o
  -6   6   5      838.49      954.57    136.10 o
  -4   6   5        2.98       55.04     57.06 o
  -2   6   5      121.49      112.76     65.02 o
   0   6   5      137.85      121.01     50.62 o
   2   6   5      113.01      133.47     58.87 o
   4   6   5      236.01      281.49     82.34 o
   6   6   5     2556.85     2412.98    143.69 o
   8   6   5      642.60      705.46     79.92 o
  10   6   5      347.62      606.37    109.32 o
  12   6   5     1221.92     1351.95    139.99 o
  14   6   5       79.40       92.35    118.10 o
  16   6   5      176.23       85.93    129.86 o
  18   6   5       28.26       74.90    164.98 o
 -21   7   5     8930.57     9047.22    363.23 o
 -19   7   5     6939.57     6657.30    465.20 o
 -17   7   5     7545.16     7141.60    296.19 o
 -15   7   5    12825.86    12460.21    355.42 o
 -13   7   5    10617.72    10725.54    302.51 o
 -11   7   5    15942.53    15775.30    259.18 o
  -9   7   5    27349.79    27657.87    533.41 o
  -7   7   5    20255.94    20130.77    344.29 o
  -5   7   5     5432.16     6128.36    201.58 o
  -3   7   5    14443.26    14319.50    425.95 o
  -1   7   5    10907.13    11123.46    272.16 o
   1   7   5    10404.47    10491.74    298.84 o
   3   7   5    15585.38    15597.02    371.55 o
   5   7   5    23258.04    21972.31    400.50 o
   7   7   5     3865.32     3695.52    203.65 o
   9   7   5    14129.29    14082.12    435.75 o
  11   7   5     3411.29     3436.48    172.23 o
  13   7   5    10935.81    10854.72    302.26 o
  15   7   5     5555.26     5279.76    237.39 o
  17   7   5     5172.48     5013.93    286.98 o
 -18   8   5     7511.00     6989.46    299.86 o
 -16   8   5    13382.38    12222.74    352.22 o
 -14   8   5    15197.61    15084.34    679.97 o
 -12   8   5     9224.79     9578.07    394.50 o
 -10   8   5    18266.33    18063.27    521.01 o
  -8   8   5    19206.12    17977.91    512.49 o
  -6   8   5    30916.80    31443.69    814.63 o
  -4   8   5    23381.29    22640.60    487.59 o
  -2   8   5    18513.31    18494.77    590.25 o
   0   8   5    15879.01    15864.58    394.03 o
   2   8   5    12360.53    11842.02    348.66 o
   4   8   5    12833.69    12049.91    351.99 o
   6   8   5     9434.77    10154.93    328.42 o
   8   8   5    12395.69    12283.29    371.32 o
  10   8   5     8230.54     8433.59    367.87 o
  12   8   5     7946.13     8212.88   1060.67 o
  14   8   5    11282.22    11167.23    450.18 o
 -15   9   5      454.03      837.65    276.61 o
 -13   9   5      687.54      969.10    211.58 o
 -11   9   5       97.95      238.76    253.06 o
  -9   9   5      559.33      653.45    185.78 o
  -7   9   5      304.01      242.06    183.97 o
  -5   9   5       74.83      117.96    164.22 o
  -3   9   5     1664.70     1981.30    188.46 o
  -1   9   5     1025.22     1125.82    164.34 o
   1   9   5      217.96      436.98    142.64 o
   3   9   5       38.35       24.91    135.23 o
   5   9   5        3.05      230.98    147.88 o
   7   9   5      193.78      220.28    143.52 o
   9   9   5      155.58      241.55    152.70 o
  11   9   5       11.79      -39.70    156.43 o
 -10  10   5     6632.09     6961.68    385.47 o
  -8  10   5     8770.23     9028.83    406.89 o
  -6  10   5     7606.84     7482.77    374.37 o
  -4  10   5    12525.76    11745.92    451.69 o
  -2  10   5    10899.66    10752.72    432.69 o
   0  10   5     5006.61     5193.65    278.34 o
   2  10   5    10163.49    10627.86    372.46 o
   4  10   5     3718.35     3602.40    452.41 o
   6  10   5     3106.82     3189.97    247.89 o
 -28   0   6     7205.92     7032.08    363.09 o
 -26   0   6     8168.55     7879.74    364.85 o
 -24   0   6    11887.23    12143.97    448.91 o
 -22   0   6    16580.72    15694.78    505.69 o
 -20   0   6    61764.26    60686.97    801.24 o
 -18   0   6     7896.39     7979.08    179.93 o
 -16   0   6    76394.03    76123.77    954.19 o
 -14   0   6    42961.84    42854.06    495.97 o
 -12   0   6    67301.59    68990.23    745.34 o
 -10   0   6    72637.98    74845.79    652.06 o
  -8   0   6    23709.09    23911.09    260.97 o
  -6   0   6    13298.61    12641.92    146.65 o
  -4   0   6    38701.18    38956.86    382.68 o
  -2   0   6   230339.39   228506.58   1941.21 o
   0   0   6    80025.48    74793.41    940.10 o
   2   0   6     3088.54     3747.32     88.55 o
   4   0   6     3085.71     2621.14     82.11 o
   6   0   6    51963.70    49953.45    565.41 o
   8   0   6     5256.86     4985.37    141.13 o
  10   0   6    19773.23    18904.06    427.91 o
  12   0   6    13840.85    13405.59    269.63 o
  14   0   6      849.55     1033.80    102.77 o
  16   0   6     3866.39     4304.74    176.35 o
  18   0   6    12247.85    12030.86    496.44 o
  20   0   6     2478.54     2124.41    268.47 o
  22   0   6     4699.04     4833.29    359.13 o
 -27   1   6     1848.98     1734.04    252.18 o
 -25   1   6     2274.42     2272.29    250.86 o
 -23   1   6     3004.04     3159.24    199.31 o
 -21   1   6    10810.29    11116.69    195.78 o
 -19   1   6     4358.98     4211.21    108.32 o
 -17   1   6     2897.07     2827.52     78.94 o
 -15   1   6    19412.36    19523.46    198.40 o
 -13   1   6     8157.20     8470.94     98.59 o
 -11   1   6    47317.86    49653.46    367.04 o
  -9   1   6     8722.35     8850.98     80.69 o
  -7   1   6    16676.50    17224.46    122.99 o
  -5   1   6    29394.59    30583.84    199.22 o
  -3   1   6    11670.90    11951.54     91.62 o
  -1   1   6     5865.42     5900.23     68.12 o
   1   1   6    23099.83    22981.54    185.87 o
   3   1   6     8813.25     7724.49     88.64 o
   5   1   6     2347.43     2179.75     52.51 o
   7   1   6    17908.34    16926.57    170.76 o
   9   1   6      118.45      143.72     35.82 o
  11   1   6     7714.86     7794.65    122.98 o
  13   1   6      263.93      246.09     51.43 o
  15   1   6     2299.05     2358.98    115.49 o
  17   1   6     2657.93     2822.45    140.01 o
  19   1   6     5831.20     6129.73    281.23 o
  21   1   6      740.71      763.31    160.64 o
  23   1   6     2508.11     2607.62    206.77 o
 -28   2   6     1918.73     1947.05    293.99 o
 -26   2   6     2572.14     2687.75    292.67 o
 -24   2   6      989.30     1137.25    213.45 o
 -22   2   6     3000.76     3228.69    168.45 o
 -20   2   6      616.27      752.69    104.66 o
 -18   2   6     4250.13     4295.38    160.96 o
 -16   2   6      664.97      556.59     48.92 o
 -14   2   6    10304.59    10606.76    138.19 o
 -12   2   6      233.66       96.06     34.82 o
 -10   2   6      735.57      988.45     48.36 o
  -8   2   6    12335.97    12513.40    164.37 o
  -6   2   6      868.84     1200.29     32.07 o
  -4   2   6     1768.63     1532.07     37.05 o
  -2   2   6      173.28      243.69     15.68 o
   0   2   6     3175.47     3077.00     43.43 o
   2   2   6    22444.12    21562.00    167.65 o
   4   2   6    34677.80    34662.57    255.74 o
   6   2   6     6994.63     6587.87     86.72 o
   8   2   6    14148.95    13621.12    149.42 o
  10   2   6     5435.85     5458.68     89.07 o
  12   2   6     5554.87     5496.36     99.51 o
  14   2   6     4445.24     4553.94    117.56 o
  16   2   6     3012.78     3080.08    105.02 o
  18   2   6     1635.59     1716.18    132.18 o
  20   2   6     2789.59     2723.66    242.46 o
  22   2   6     1902.38     1683.86    302.36 o
 -27   3   6    12552.10    12918.12    588.43 o
 -25   3   6     7330.86     7342.54    261.79 o
 -23   3   6    12560.70    12104.75    347.60 o
 -21   3   6    18267.68    17557.37    366.18 o
 -19   3   6    16936.62    16654.68    338.16 o
 -17   3   6    32307.71    31245.77    497.79 o
 -15   3   6    30319.98    29273.26    429.83 o
 -13   3   6    51113.38    51620.32    538.82 o
 -11   3   6    26539.36    25819.84    273.81 o
  -9   3   6    85416.46    87892.94    861.78 o
  -7   3   6    28507.61    28247.34    408.00 o
  -5   3   6    39554.42    40677.23    397.61 o
  -3   3   6    24509.22    24930.39    199.64 o
  -1   3   6    17370.30    17399.53    155.48 o
   1   3   6    51825.38    52153.61    427.68 o
   3   3   6    74993.92    75651.04    621.12 o
   5   3   6    36104.68    35441.91    351.55 o
   7   3   6    56815.60    54467.05    567.57 o
   9   3   6    28604.32    27600.36    307.97 o
  11   3   6    20007.00    18956.15    268.82 o
  13   3   6    27509.17    27159.39    492.07 o
  15   3   6    18783.24    18206.31    372.75 o
  17   3   6    10868.01    11055.25    298.18 o
  19   3   6    11219.07    11716.79    407.90 o
  21   3   6     9038.32     9387.85    391.01 o
 -26   4   6     2272.46     2252.94    195.33 o
 -24   4   6     5754.49     6194.17    252.81 o
 -22   4   6     5042.81     5347.74    220.66 o
 -20   4   6    12090.58    12010.49    301.98 o
 -18   4   6     4416.68     5026.34    192.26 o
 -16   4   6    10199.92    10873.30    273.25 o
 -14   4   6    10933.44    11231.82    220.15 o
 -12   4   6    14193.85    13724.43    213.64 o
 -10   4   6     5893.85     5474.87    175.26 o
  -8   4   6    30433.84    30271.68    335.81 o
  -6   4   6     5868.28     6017.19    124.23 o
  -4   4   6    46574.50    46986.33    395.89 o
  -2   4   6    52947.64    53414.77    515.09 o
   0   4   6    27377.58    28002.43    349.41 o
   2   4   6      560.49      496.76     38.75 o
   4   4   6     2368.39     2399.80     75.06 o
   6   4   6     9643.14     9079.14    142.11 o
   8   4   6     8036.28     7768.30    138.58 o
  10   4   6     8068.60     7901.26    185.71 o
  12   4   6    15773.92    15456.56    283.07 o
  14   4   6     3624.16     3761.85    156.89 o
  16   4   6     2374.18     2332.93    167.83 o
  18   4   6     6113.49     5797.43    304.76 o
  20   4   6     2488.16     2508.55    255.30 o
 -25   5   6     1299.76     1699.00    183.85 o
 -23   5   6     5092.73     5489.49    240.56 o
 -21   5   6     4499.28     5014.61    317.43 o
 -19   5   6     6592.25     6599.44    230.08 o
 -17   5   6    22498.79    21941.03    413.92 o
 -15   5   6    25218.36    25946.71    446.76 o
 -13   5   6     8767.79     8691.37    196.57 o
 -11   5   6    24861.66    24410.57    299.16 o
  -9   5   6    16629.84    16461.43    221.53 o
  -7   5   6    15708.33    15998.73    226.08 o
  -5   5   6    13552.49    13867.60    210.46 o
  -3   5   6    31877.31    32512.71    365.23 o
  -1   5   6     8883.73     8781.80    149.11 o
   1   5   6     5877.18     6223.12    119.75 o
   3   5   6     3606.29     3717.09    102.40 o
   5   5   6     9875.66     9679.50    145.72 o
   7   5   6     1678.18     1820.18     85.70 o
   9   5   6     9117.63     9057.02    220.67 o
  11   5   6     2148.28     2349.65    215.33 o
  13   5   6     6695.84     6513.82    234.27 o
  15   5   6     1712.57     1720.77    239.82 o
  17   5   6      533.62      332.93    134.05 o
  19   5   6      458.50      435.71    305.00 o
 -24   6   6     8629.50     7888.28    363.57 o
 -22   6   6    13996.58    13800.44    438.73 o
 -20   6   6    11683.66    12313.93    397.12 o
 -18   6   6    20845.73    20475.72    499.97 o
 -16   6   6    18067.14    18162.83    443.55 o
 -14   6   6    31808.23    31942.27    543.00 o
 -12   6   6    24592.67    24300.06    370.87 o
 -10   6   6    27066.04    27517.82    462.42 o
  -8   6   6    48304.58    49119.47    442.92 o
  -6   6   6    70224.62    70663.05    739.01 o
  -4   6   6    34056.62    33980.59    427.80 o
  -2   6   6    28620.55    28700.17    562.96 o
   0   6   6    47267.31    46384.13    493.35 o
   2   6   6    43963.56    44298.65    558.39 o
   4   6   6    46333.50    45535.91    636.38 o
   6   6   6    28476.98    28896.09    505.21 o
   8   6   6    20465.03    20076.74    311.56 o
  10   6   6    14616.14    14255.36    320.06 o
  12   6   6    19467.93    19852.34    407.30 o
  14   6   6    16339.01    16954.10    497.27 o
  16   6   6     8290.99     8937.97    512.40 o
  18   6   6    10720.65    10207.06    895.40 o
 -21   7   6     1696.96     1640.48    205.15 o
 -19   7   6     2863.34     2721.53    221.33 o
 -17   7   6     4991.55     4696.43    243.64 o
 -15   7   6     2064.51     2065.01    385.32 o
 -13   7   6     4497.01     4446.02    204.08 o
 -11   7   6     2106.33     2365.74    135.94 o
  -9   7   6    11029.67    11318.63    256.08 o
  -7   7   6    12967.60    13188.23    270.42 o
  -5   7   6    15440.64    15834.48    313.60 o
  -3   7   6    10297.10    10950.42    300.05 o
  -1   7   6    15149.98    15683.14    365.10 o
   1   7   6    10380.94    10410.88    297.60 o
   3   7   6    10371.54     9978.17    296.14 o
   5   7   6    11229.23    11493.41    276.62 o
   7   7   6     5405.86     5767.97    279.78 o
   9   7   6     2140.79     1994.89    200.28 o
  11   7   6     2079.40     2201.24    212.91 o
  13   7   6     7527.12     7317.37    406.56 o
  15   7   6     2303.61     2166.99    184.80 o
 -18   8   6     4200.12     4066.29    245.75 o
 -16   8   6     2105.29     2038.15    436.59 o
 -14   8   6     4679.99     4992.17    413.70 o
 -12   8   6     7571.96     7980.18    355.50 o
 -10   8   6     9173.80     9434.78    373.42 o
  -8   8   6     3008.77     2938.66    198.27 o
  -6   8   6     7531.69     7616.77    287.19 o
  -4   8   6     1648.33     1920.34    171.78 o
  -2   8   6     7285.34     7450.10    274.80 o
   0   8   6     5127.04     5140.21    235.76 o
   2   8   6     5977.41     6153.62    257.35 o
   4   8   6     2871.40     2974.39    198.55 o
   6   8   6     7179.10     7144.21    288.51 o
   8   8   6     2523.86     2667.07    203.68 o
  10   8   6     2302.64     2470.71    234.99 o
  12   8   6      714.54      935.37    198.98 o
  14   8   6     1148.17      896.78    212.92 o
 -15   9   6    16997.76    17165.71    720.90 o
 -13   9   6     7840.85     7238.11    541.34 o
 -11   9   6    18386.88    17307.75    536.98 o
  -9   9   6    10311.66    10251.34    405.62 o
  -7   9   6    21550.53    21168.15   1201.50 o
  -5   9   6    17803.42    17372.35    487.38 o
  -3   9   6    25664.80    25468.51    552.97 o
  -1   9   6    18049.92    16980.51    437.79 o
   1   9   6    14708.38    14729.44    406.76 o
   3   9   6     6046.28     6139.21    279.88 o
   5   9   6     9565.33     9286.16    912.52 o
   7   9   6     6999.45     6839.70    304.20 o
   9   9   6     7772.67     7627.70    320.11 o
 -10  10   6     4548.07     4650.93    317.46 o
  -8  10   6     2403.81     2543.35    390.38 o
  -6  10   6     4885.26     4883.07    320.89 o
  -4  10   6      488.65      483.13    361.11 o
  -2  10   6     2117.50     2165.07    274.65 o
   0  10   6     1613.63     1582.43    191.96 o
   2  10   6     2612.67     2905.24    233.72 o
   4  10   6     1948.71     2472.75    227.42 o
 -27   1   7     6507.61     6257.49    374.53 o
 -25   1   7     8210.43     8162.73    395.66 o
 -23   1   7    13184.46    13263.15    244.89 o
 -21   1   7    23406.02    23054.17    471.35 o
 -19   1   7    21145.45    20916.59    240.01 o
 -17   1   7    13882.82    14200.00    176.36 o
 -15   1   7    17927.01    17583.64    184.29 o
 -13   1   7    65740.05    65269.46    503.18 o
 -11   1   7    21537.08    20339.81    191.17 o
  -9   1   7    60395.55    60678.46    395.93 o
  -7   1   7    30066.56    30105.97    200.25 o
  -5   1   7    13927.32    13555.94    110.64 o
  -3   1   7    25935.32    25542.88    187.35 o
  -1   1   7    86689.99    85957.09    854.17 o
   1   1   7      610.55      662.90     29.92 o
   3   1   7    17025.33    15976.90    158.07 o
   5   1   7     9107.16     8669.61    119.30 o
   7   1   7    17256.60    16458.75    172.26 o
   9   1   7    30080.31    29140.69    269.68 o
  11   1   7    19713.61    19409.66    219.55 o
  13   1   7     6844.88     6914.32    172.98 o
  15   1   7     6959.04     7033.24    185.35 o
  17   1   7     4220.58     4620.92    196.92 o
  19   1   7     2267.98     2679.35    197.91 o
  21   1   7     2530.12     2585.79    201.57 o
 -28   2   7     5848.24     5903.20    404.02 o
 -26   2   7     4366.67     4020.85    334.92 o
 -24   2   7    12194.79    12088.97    378.54 o
 -22   2   7     4492.76     4600.70    192.45 o
 -20   2   7     8474.96     8804.72    298.83 o
 -18   2   7    11372.22    11722.63    258.13 o
 -16   2   7    17444.51    16965.62    204.69 o
 -14   2   7    40239.72    41603.33    377.22 o
 -12   2   7    56763.68    59990.75    508.92 o
 -10   2   7    34460.01    34544.60    290.10 o
  -8   2   7   126123.51   133075.34    987.05 o
  -6   2   7    62585.29    63497.70    705.83 o
  -4   2   7    55392.36    55328.81    373.54 o
  -2   2   7    86516.72    86829.85    512.29 o
   0   2   7    67014.17    66849.16    419.13 o
   2   2   7    34798.27    33834.03    278.22 o
   4   2   7   120200.99   120578.43    845.05 o
   6   2   7    44685.27    42836.32    355.16 o
   8   2   7    39239.84    38455.60    332.23 o
  10   2   7    20009.41    20135.09    220.97 o
  12   2   7    15058.16    14956.04    200.23 o
  14   2   7    12826.58    12987.59    204.92 o
  16   2   7     9496.76     9538.40    215.14 o
  18   2   7    15117.38    15121.85    325.42 o
  20   2   7     9737.93    10432.82    539.58 o
  22   2   7     2503.45     2646.38    349.45 o
 -27   3   7      402.08      289.59    220.06 o
 -25   3   7      102.53        5.44    113.98 o
 -23   3   7       20.71       81.58    107.98 o
 -21   3   7     1289.55     1441.70    132.52 o
 -19   3   7      590.85      645.44    106.18 o
 -17   3   7      877.34      888.59    101.73 o
 -15   3   7     2951.01     3132.92     87.00 o
 -13   3   7     8175.95     8498.45    135.88 o
 -11   3   7     2581.04     2526.81    121.41 o
  -9   3   7     1449.98     1416.62     67.76 o
  -7   3   7     2317.70     2340.28     80.60 o
  -5   3   7      743.48      965.75     37.99 o
  -3   3   7     9670.14    10586.71    113.09 o
  -1   3   7    70845.37    75996.79    555.24 o
   1   3   7     4900.53     5273.76     67.13 o
   3   3   7     2813.50     2893.71     54.21 o
   5   3   7     1504.51     1433.52     45.83 o
   7   3   7       35.60       78.35     33.04 o
   9   3   7     6276.56     6195.18    128.13 o
  11   3   7      229.76      243.02     73.79 o
  13   3   7        2.95      -84.92     84.92 o
  15   3   7      901.45      877.92    148.26 o
  17   3   7      307.18       57.45    111.66 o
  19   3   7       20.80       12.51    159.67 o
  21   3   7      147.92      110.69    194.30 o
 -26   4   7     6228.09     6740.24    283.29 o
 -24   4   7     7068.49     7431.18    263.40 o
 -22   4   7    12559.71    12751.13    321.72 o
 -20   4   7    11104.97    11609.57    293.29 o
 -18   4   7    16056.15    15620.50    329.83 o
 -16   4   7    37202.55    36426.38    565.03 o
 -14   4   7    17506.38    17320.52    285.89 o
 -12   4   7    29811.46    30161.66    367.29 o
 -10   4   7    53766.65    54006.62    534.97 o
  -8   4   7    26502.94    26178.00    294.73 o
  -6   4   7    38670.81    39731.93    372.89 o
  -4   4   7    44551.41    46339.43    348.68 o
  -2   4   7    10230.35     9592.79    134.97 o
   0   4   7    10585.00    10809.24    138.78 o
   2   4   7    26635.96    27218.40    249.47 o
   4   4   7      981.11      929.68     55.34 o
   6   4   7    26914.65    27194.45    298.78 o
   8   4   7     5994.83     6111.93    128.29 o
  10   4   7     8099.51     8088.94    193.80 o
  12   4   7    15872.82    16000.30    294.22 o
  14   4   7    15855.24    16144.72    358.09 o
  16   4   7     7457.17     7507.54    260.44 o
  18   4   7     4621.68     5231.57    299.66 o
  20   4   7     5616.96     5470.49    983.21 o
 -25   5   7     8327.93     8422.68    318.71 o
 -23   5   7    10739.39    10542.70    337.07 o
 -21   5   7    20957.44    20361.39    422.99 o
 -19   5   7    18944.18    18776.76    388.52 o
 -17   5   7    18360.72    18789.79    374.67 o
 -15   5   7    34566.53    34779.24    552.75 o
 -13   5   7    21508.57    21626.81    303.35 o
 -11   5   7    15235.77    15147.82    219.25 o
  -9   5   7    28936.81    29074.64    331.86 o
  -7   5   7    49797.72    50002.57    464.62 o
  -5   5   7    26492.80    26424.28    254.88 o
  -3   5   7    34450.82    35548.64    437.03 o
  -1   5   7    30390.42    31104.70    348.52 o
   1   5   7    44907.30    44885.60    435.55 o
   3   5   7    21291.05    21111.54    300.57 o
   5   5   7    24141.52    24397.41    273.28 o
   7   5   7    18815.99    18054.76    255.72 o
   9   5   7     9513.53     8947.76    204.60 o
  11   5   7    30546.66    29702.46    669.89 o
  13   5   7    11206.75    11411.51    302.67 o
  15   5   7     9343.14     9242.87    495.21 o
  17   5   7     9570.82     9728.51    315.05 o
  19   5   7     9754.75    10323.23    599.43 o
 -24   6   7     1254.07     1170.20    216.11 o
 -22   6   7       83.61      123.99    150.96 o
 -20   6   7     2410.05     2718.34    217.55 o
 -18   6   7      120.16      302.99    135.27 o
 -16   6   7     1039.20     1093.85    147.41 o
 -14   6   7       74.46      247.96     97.48 o
 -12   6   7       15.20      -32.95     79.65 o
 -10   6   7     1583.28     1538.41    146.31 o
  -8   6   7      374.45      438.54     51.97 o
  -6   6   7     4220.82     4778.80    138.98 o
  -4   6   7      335.44      347.95     80.58 o
  -2   6   7        1.65       -5.05     66.30 o
   0   6   7      702.21      881.04    108.69 o
   2   6   7      541.83      688.39     85.77 o
   4   6   7      556.45      672.21    100.12 o
   6   6   7     2796.13     2846.47    154.23 o
   8   6   7     2242.81     2183.29    111.71 o
  10   6   7      314.65      252.15    107.26 o
  12   6   7      152.69      169.79    111.36 o
  14   6   7       15.52     -117.06    117.06 o
  16   6   7        2.52     -129.39    129.39 o
 -21   7   7     3565.20     3412.05    267.59 o
 -19   7   7     7846.03     7904.92    501.07 o
 -17   7   7     9921.54     9139.68    342.41 o
 -15   7   7    11860.52    11809.32    338.50 o
 -13   7   7    12434.70    12660.91    477.30 o
 -11   7   7    21259.72    20830.64    407.61 o
  -9   7   7    16031.41    16080.28    305.70 o
  -7   7   7    33208.27    33053.82    468.02 o
  -5   7   7    23310.04    23359.10    409.16 o
  -3   7   7    18567.09    17835.81    392.46 o
  -1   7   7    37514.96    35863.48    621.95 o
   1   7   7    28035.08    27589.70    523.58 o
   3   7   7    26752.91    26100.41    514.54 o
   5   7   7    51136.52    47650.89    788.49 o
   7   7   7    16403.57    16703.98    919.61 o
   9   7   7    10078.05    10528.28    376.35 o
  11   7   7    10868.76    10328.35    281.92 o
  13   7   7    11761.48    11371.32    390.71 o
  15   7   7     3255.69     3103.14    345.31 o
 -18   8   7    10241.65     9326.69    329.23 o
 -16   8   7    12111.93    11907.87    345.25 o
 -14   8   7    10848.96    11116.27    420.55 o
 -12   8   7     7262.06     7503.68    345.97 o
 -10   8   7     9959.64    10616.48    388.10 o
  -8   8   7     8375.93     7529.89    454.97 o
  -6   8   7    21382.77    19894.74    450.79 o
  -4   8   7    11519.94    11466.77    333.35 o
  -2   8   7    16258.30    15567.20    390.27 o
   0   8   7    22153.10    21485.34    471.87 o
   2   8   7    10937.22    10972.26    330.18 o
   4   8   7    13700.00    12644.68    359.06 o
   6   8   7    10096.52    10247.01    330.96 o
   8   8   7     6560.45     7066.10    331.56 o
  10   8   7     5345.50     5505.04    427.57 o
  12   8   7     9260.40     9845.84    415.81 o
 -15   9   7      235.48      649.43    265.17 o
 -13   9   7      525.90      728.52    200.77 o
 -11   9   7       17.57      101.15    160.10 o
  -9   9   7       93.56      342.07    259.00 o
  -7   9   7      549.56      594.48    150.75 o
  -5   9   7      916.57     1088.82    163.38 o
  -3   9   7      143.82      293.76    142.43 o
  -1   9   7        6.58       96.74    167.35 o
   1   9   7      181.72      104.12    131.38 o
   3   9   7      187.71      303.43    146.88 o
   5   9   7        2.74       54.90    212.68 o
   7   9   7        2.25     -134.62    140.01 o
   9   9   7       13.22      -45.16    235.52 o
 -10  10   7     4839.47     5074.70    371.89 o
  -8  10   7     7068.69     7528.73    378.63 o
  -6  10   7     8682.64     8006.61    378.04 o
  -4  10   7     8825.48     9207.49    346.75 o
  -2  10   7    10817.05    10715.12    475.79 o
   0  10   7    11587.77    12257.32    728.59 o
   2  10   7     7340.36     7643.97    324.03 o
   4  10   7     4265.71     4298.81    266.38 o
 -28   0   8    10070.06     9984.79    411.50 o
 -26   0   8    11188.52    11682.73    439.67 o
 -24   0   8    17157.21    16819.26    532.53 o
 -22   0   8    26353.39    25285.67    687.89 o
 -20   0   8    60021.88    60150.76    792.54 o
 -18   0   8     4797.33     4755.22    138.58 o
 -16   0   8    39169.81    39118.52    469.16 o
 -14   0   8     3231.79     3252.40     96.68 o
 -12   0   8    52062.98    51865.50    578.05 o
 -10   0   8    70386.59    69400.14    667.14 o
  -8   0   8    41950.34    42870.54    427.67 o
  -6   0   8    10162.13     9794.53    127.68 o
  -4   0   8   115632.07   114259.93    985.75 o
  -2   0   8   109982.97   108080.06   1142.87 o
   0   0   8    32318.32    30046.22    457.19 o
   2   0   8    28266.45    25655.39    325.84 o
   4   0   8    11627.52    10431.23    177.62 o
   6   0   8    38669.36    37565.01    526.89 o
   8   0   8    35644.43    34693.32    505.23 o
  10   0   8    46087.45    44562.29    630.27 o
  12   0   8    30822.72    31127.76    502.43 o
  14   0   8    34949.45    35974.67    664.31 o
  16   0   8     7759.75     8059.95    283.70 o
  18   0   8    15781.89    15507.73    595.91 o
  20   0   8     7115.18     7475.72    432.19 o
 -29   1   8     4311.09     3865.93    328.32 o
 -27   1   8     3911.81     3795.95    310.28 o
 -25   1   8     4430.09     4355.77    305.44 o
 -23   1   8     2669.65     2835.80    119.44 o
 -21   1   8    17085.89    16759.43    265.78 o
 -19   1   8      163.31      110.45     49.77 o
 -17   1   8     8351.89     8086.09    124.66 o
 -15   1   8    34030.00    33506.07    305.40 o
 -13   1   8    11474.87    11284.58    123.22 o
 -11   1   8    16461.98    16485.76    140.06 o
  -9   1   8    23497.36    23457.87    173.91 o
  -7   1   8    11477.16    10968.74     91.57 o
  -5   1   8    26455.02    25875.22    190.56 o
  -3   1   8    28705.89    28846.04    212.84 o
  -1   1   8    15571.84    14682.34    138.15 o
   1   1   8    26151.28    26002.91    214.52 o
   3   1   8    14924.19    14730.42    153.65 o
   5   1   8     8858.70     8193.34    120.87 o
   7   1   8    24548.45    23367.33    226.91 o
   9   1   8    10211.66    10412.80    148.10 o
  11   1   8     2494.53     2463.41     81.82 o
  13   1   8     2786.03     2873.41    116.27 o
  15   1   8     3972.80     3687.73    151.76 o
  17   1   8     4561.93     4656.91    281.98 o
  19   1   8     9497.19     8587.21    314.08 o
  21   1   8      838.00      504.26    149.08 o
 -28   2   8     2285.50     2427.65    290.91 o
 -26   2   8     3149.68     2564.08    285.63 o
 -24   2   8     4830.00     4946.82    253.72 o
 -22   2   8     3684.74     3826.40    178.17 o
 -20   2   8     2450.20     2339.35    136.28 o
 -18   2   8    19098.87    19622.90    413.31 o
 -16   2   8     2308.81     2302.23     80.14 o
 -14   2   8    26960.54    27507.78    321.49 o
 -12   2   8     9086.01     8406.44    178.65 o
 -10   2   8     9482.21     8928.74    108.06 o
  -8   2   8    64138.75    66481.56    717.09 o
  -6   2   8    65815.62    67946.55    501.82 o
  -4   2   8    10801.65     9942.60     86.55 o
  -2   2   8    31273.35    30840.71    220.95 o
   0   2   8    23160.92    22984.71    183.12 o
   2   2   8     4967.29     4971.27     82.86 o
   4   2   8    22095.28    21482.26    202.78 o
   6   2   8     4672.61     4611.67     92.22 o
   8   2   8     3052.35     3310.87     85.22 o
  10   2   8     7011.46     7005.81    132.98 o
  12   2   8     7783.00     7347.68    149.55 o
  14   2   8      835.05      918.90    149.41 o
  16   2   8     4336.25     4477.44    164.78 o
  18   2   8      858.66      818.82    174.01 o
  20   2   8     1238.65     1568.40    149.78 o
 -27   3   8    11408.39    12362.46    428.16 o
 -25   3   8     8174.79     8093.67    268.29 o
 -23   3   8    17418.00    16817.69    369.59 o
 -21   3   8    10771.07    11245.51    282.99 o
 -19   3   8    13612.81    13620.36    410.52 o
 -17   3   8    24924.71    24580.75    418.44 o
 -15   3   8    23856.71    23724.58    298.93 o
 -13   3   8    60783.24    62054.14    582.09 o
 -11   3   8    27008.18    27751.96    294.17 o
  -9   3   8    69053.97    70530.09    639.95 o
  -7   3   8    67112.98    67183.05    618.59 o
  -5   3   8    82508.46    85321.08    660.34 o
  -3   3   8    50424.79    49259.70    384.09 o
  -1   3   8    88002.61    89646.90    607.89 o
   1   3   8    31172.06    30262.04    233.48 o
   3   3   8    45929.11    44751.64    362.35 o
   5   3   8    36153.24    37254.08    314.96 o
   7   3   8    28996.78    28014.40    254.95 o
   9   3   8    11900.26    11772.00    141.64 o
  11   3   8    16622.95    16522.72    234.89 o
  13   3   8     9996.29     9949.26    268.68 o
  15   3   8    14886.33    14596.72    346.27 o
  17   3   8    10052.14     9725.99    337.14 o
  19   3   8     7838.48     7530.88    354.73 o
 -26   4   8      408.91      572.02    141.96 o
 -24   4   8     3811.02     4035.10    267.99 o
 -22   4   8     6838.90     7041.20    244.56 o
 -20   4   8     7330.51     6980.26    229.91 o
 -18   4   8     5672.69     5427.44    362.76 o
 -16   4   8     6395.95     5963.68    196.05 o
 -14   4   8     1481.95     1558.61     97.90 o
 -12   4   8     8074.99     8285.17    163.03 o
 -10   4   8     9315.20     9069.63    168.34 o
  -8   4   8     7345.12     7586.22    161.46 o
  -6   4   8      862.76      955.77     51.49 o
  -4   4   8     9305.01     9317.50    135.11 o
  -2   4   8    15564.34    16607.38    168.18 o
   0   4   8    10001.96    10026.90    177.17 o
   2   4   8     5372.61     5244.57    100.71 o
   4   4   8     8893.46     8762.45    139.00 o
   6   4   8     6336.21     6027.26    164.39 o
   8   4   8     4259.61     4159.02    125.13 o
  10   4   8    14705.88    14166.58    266.93 o
  12   4   8     7436.02     7216.18    200.45 o
  14   4   8     3262.45     4023.58    191.59 o
  16   4   8     4127.42     3866.06    208.86 o
  18   4   8     1828.87     1865.01    234.36 o
 -25   5   8     2162.93     2264.34    190.87 o
 -23   5   8     1146.07     1570.99    160.97 o
 -21   5   8      163.07      292.92    120.23 o
 -19   5   8     4474.83     4098.07    275.05 o
 -17   5   8      204.08      145.62    153.41 o
 -15   5   8      129.31      -16.12    176.49 o
 -13   5   8      515.52      432.21     66.83 o
 -11   5   8     4287.10     4229.55    108.20 o
  -9   5   8     2861.48     2919.08     97.43 o
  -7   5   8    10900.66    10794.70    146.30 o
  -5   5   8     5404.78     5202.72     91.63 o
  -3   5   8    16210.04    16882.94    222.93 o
  -1   5   8     3019.41     2868.29     92.54 o
   1   5   8     6489.43     6811.64    127.11 o
   3   5   8     4736.58     4767.36    116.21 o
   5   5   8     1997.10     2172.21     87.92 o
   7   5   8      528.16      557.66     69.08 o
   9   5   8     4330.75     4393.15    183.46 o
  11   5   8     1964.32     2032.90    151.96 o
  13   5   8     9700.24     9465.63    355.64 o
  15   5   8     1386.94     1420.29    239.22 o
  17   5   8      293.79      270.77    186.65 o
 -24   6   8     4029.17     4337.03    288.92 o
 -22   6   8     5235.85     5450.32    295.11 o
 -20   6   8    11260.94    11429.84    375.27 o
 -18   6   8    13771.26    13755.65    389.86 o
 -16   6   8    14866.45    15179.14    395.35 o
 -14   6   8    43832.28    43068.44    787.71 o
 -12   6   8     9708.77     9954.87    237.66 o
 -10   6   8    16509.25    16640.74    255.16 o
  -8   6   8    61200.23    61613.40    570.36 o
  -6   6   8    38789.38    38401.12    489.28 o
  -4   6   8    15998.58    15715.25    343.21 o
  -2   6   8    49504.70    48919.95    668.56 o
   0   6   8    32378.18    31592.89    489.46 o
   2   6   8    35225.78    35201.31    596.32 o
   4   6   8    63035.96    61320.80    888.71 o
   6   6   8    20502.31    20363.73    396.26 o
   8   6   8    21168.17    21409.87    540.48 o
  10   6   8    20915.65    19988.06    398.43 o
  12   6   8    14816.25    14131.23    344.05 o
  14   6   8     8468.49     8345.86    285.31 o
  16   6   8     8986.28     8725.75    356.20 o
 -21   7   8     1577.12     1673.15    338.22 o
 -19   7   8     6126.43     7065.14    327.00 o
 -17   7   8     3696.64     3896.15    226.71 o
 -15   7   8     6558.49     6570.42    254.58 o
 -13   7   8    11182.33    10657.84    301.41 o
 -11   7   8     1650.83     1810.39    114.91 o
  -9   7   8     8506.92     8409.17    275.05 o
  -7   7   8     6912.70     6881.94    223.08 o
  -5   7   8     2417.53     2760.98    167.10 o
  -3   7   8     5864.23     5936.29    224.81 o
  -1   7   8    12855.87    12897.97    327.69 o
   1   7   8     2625.31     2986.53    180.14 o
   3   7   8    21365.21    20275.71    439.17 o
   5   7   8    14782.00    14112.58    386.93 o
   7   7   8     5973.34     5544.39    275.86 o
   9   7   8     5992.41     6479.07    508.33 o
  11   7   8     4206.65     4727.32    208.59 o
  13   7   8     4694.07     5287.46    234.76 o
  15   7   8     4302.44     4812.54    246.57 o
 -20   8   8     3544.44     3785.33    253.60 o
 -18   8   8      495.24      796.62    160.11 o
 -16   8   8     3596.42     3087.94    199.55 o
 -14   8   8     6252.51     6959.75    546.18 o
 -12   8   8     5378.52     5273.99    302.95 o
 -10   8   8     4090.93     4240.14    225.46 o
  -8   8   8     1345.60     1480.57    162.96 o
  -6   8   8      891.11     1380.58    154.56 o
  -4   8   8     2591.28     2593.02    182.01 o
  -2   8   8     2668.83     2857.51    186.62 o
   0   8   8     2506.19     3049.64    189.00 o
   2   8   8     1812.18     2047.39    172.84 o
   4   8   8     1494.06     1299.81    156.91 o
   6   8   8     6927.73     6877.92    278.94 o
   8   8   8     1867.54     1960.67    213.80 o
  10   8   8     1172.44     1215.39    200.74 o
  12   8   8      785.36      886.31    201.96 o
 -15   9   8    17951.59    17867.21    564.52 o
 -13   9   8     6147.72     5953.83    333.97 o
 -11   9   8    17917.21    17993.82    806.28 o
  -9   9   8    11672.82    12405.29    375.46 o
  -7   9   8    11692.75    11523.54    387.58 o
  -5   9   8     8767.08     8651.94    316.50 o
  -3   9   8    18568.02    18741.25    459.41 o
  -1   9   8     6735.50     6828.32    394.92 o
   1   9   8    16424.03    16617.46    435.23 o
   3   9   8     8646.98     8600.69    323.03 o
   5   9   8    11505.92    11072.17    365.44 o
   7   9   8     8381.99     7765.95    346.73 o
   9   9   8    12596.64    12539.16    575.44 o
 -10  10   8     3807.76     3752.38    434.83 o
  -8  10   8     4218.88     5640.90    513.17 o
  -6  10   8     3147.79     3426.38    326.53 o
  -4  10   8     1771.30     1440.17    262.42 o
  -2  10   8     2639.85     2545.90    216.73 o
   0  10   8     2360.05     2088.52    299.75 o
   2  10   8     1751.50     1360.96    283.38 o
 -29   1   9     5096.09     4934.08    357.37 o
 -27   1   9     6136.62     5657.62    344.61 o
 -25   1   9     5866.36     5912.44    340.21 o
 -23   1   9    10126.39    10386.30    208.80 o
 -21   1   9    25336.72    25266.68    310.17 o
 -19   1   9    17780.54    17449.08    210.04 o
 -17   1   9    12465.22    12448.66    162.12 o
 -15   1   9     9930.14     9692.22    116.25 o
 -13   1   9    21703.93    21807.58    197.68 o
 -11   1   9     8330.69     7377.47     90.87 o
  -9   1   9    36633.27    36407.14    254.18 o
  -7   1   9    44640.08    45817.96    324.25 o
  -5   1   9    45268.48    43627.56    361.16 o
  -3   1   9    28346.57    27258.67    215.33 o
  -1   1   9   106988.58   105638.45    715.51 o
   1   1   9    18368.85    16490.16    155.49 o
   3   1   9    34155.14    33255.64    288.00 o
   5   1   9    22748.12    22411.85    237.70 o
   7   1   9    23913.40    23366.87    251.65 o
   9   1   9    13132.25    13268.16    175.41 o
  11   1   9    20028.35    20446.37    260.20 o
  13   1   9    14257.02    14139.50    291.87 o
  15   1   9     9932.42     9511.16    229.17 o
  17   1   9     6956.23     7003.49    246.39 o
  19   1   9     5262.47     5614.00    310.06 o
 -28   2   9    10321.97     9979.06    481.48 o
 -26   2   9     5624.96     5982.42    377.61 o
 -24   2   9    18943.62    19507.69    490.59 o
 -22   2   9    12863.18    13074.92    431.05 o
 -20   2   9     6397.32     6819.13    219.18 o
 -18   2   9    10867.48    10870.05    318.31 o
 -16   2   9    32713.08    31634.79    364.35 o
 -14   2   9    32200.74    31669.80    303.05 o
 -12   2   9    41555.33    41243.06    345.67 o
 -10   2   9    33255.94    31765.49    331.76 o
  -8   2   9     8354.73     7720.77     93.67 o
  -6   2   9    23813.62    22721.83    255.51 o
  -4   2   9    46865.87    45820.94    307.68 o
  -2   2   9    93443.42    91419.72    620.60 o
   0   2   9    34412.90    34213.60    259.52 o
   2   2   9    30264.15    29432.43    256.93 o
   4   2   9    34996.26    33738.59    316.84 o
   6   2   9    20839.55    19336.71    212.81 o
   8   2   9    23325.57    23403.02    250.59 o
  10   2   9    12502.37    12004.89    180.38 o
  12   2   9     5104.03     4698.25    127.33 o
  14   2   9     3739.21     3727.35    149.07 o
  16   2   9     6588.63     6856.80    257.59 o
  18   2   9    10706.02    10587.61    280.98 o
  20   2   9     6010.73     6145.55    250.81 o
 -27   3   9     1494.48     1712.20    210.54 o
 -25   3   9     1925.24     1930.81    162.97 o
 -23   3   9        0.43       26.21    106.56 o
 -21   3   9       19.36       24.57     93.51 o
 -19   3   9      551.51      497.74    123.65 o
 -17   3   9     2206.91     2096.99    163.14 o
 -15   3   9     6574.61     6779.29    150.46 o
 -13   3   9      261.68      140.28     52.36 o
 -11   3   9       16.44      -35.63     39.36 o
  -9   3   9      821.16      808.82     49.74 o
  -7   3   9      146.59      140.53     29.20 o
  -5   3   9     3211.47     3473.90     88.43 o
  -3   3   9     1064.07     1168.38     56.67 o
  -1   3   9     9943.98    10228.78    105.63 o
   1   3   9     4837.89     5084.30     72.13 o
   3   3   9     3071.19     3017.11     67.51 o
   5   3   9      490.37      494.94     39.08 o
   7   3   9     6433.35     6391.21    100.94 o
   9   3   9      663.89      538.41     60.33 o
  11   3   9       22.81       23.69     69.72 o
  13   3   9      271.95      302.19     63.35 o
  15   3   9      398.64      299.64    121.86 o
  17   3   9     1097.89      964.19    196.58 o
  19   3   9      101.37      144.05    183.58 o
 -26   4   9    10492.79    10005.50    310.75 o
 -24   4   9     8390.92     8467.96    276.77 o
 -22   4   9    17151.93    17387.28    379.92 o
 -20   4   9    18131.30    18134.78    375.79 o
 -18   4   9    14063.34    13633.44    306.45 o
 -16   4   9    17496.10    18065.92    441.13 o
 -14   4   9     6610.26     6630.32    171.96 o
 -12   4   9    10803.96    10415.32    231.90 o
 -10   4   9    16006.05    15942.39    299.65 o
  -8   4   9    26770.10    27031.03    307.43 o
  -6   4   9    21684.15    21446.74    198.25 o
  -4   4   9    51985.67    52158.96    414.09 o
  -2   4   9    15387.03    15536.71    165.03 o
   0   4   9    51115.62    49645.83    409.22 o
   2   4   9    39483.54    38801.74    367.27 o
   4   4   9    22511.63    22328.02    258.34 o
   6   4   9    43280.72    42609.96    436.97 o
   8   4   9    10103.83     9565.13    207.69 o
  10   4   9    11956.10    11277.18    241.07 o
  12   4   9    21410.15    20945.75    362.33 o
  14   4   9    16502.07    16591.00    383.22 o
  16   4   9     6338.51     6329.17    261.92 o
  18   4   9     7522.97     7096.21    359.03 o
 -25   5   9     7281.27     7514.30    279.90 o
 -23   5   9     8245.65     8072.62    382.29 o
 -21   5   9    16084.15    15814.32    363.96 o
 -19   5   9     7777.95     7697.91    283.32 o
 -17   5   9    23661.97    23913.88    438.39 o
 -15   5   9    20680.55    20378.68    468.37 o
 -13   5   9    10893.73    10646.47    186.71 o
 -11   5   9    10931.68    11273.25    248.95 o
  -9   5   9    38569.15    38868.39    387.08 o
  -7   5   9    27009.23    26765.68    266.41 o
  -5   5   9    20744.58    20761.60    229.92 o
  -3   5   9    13245.49    13696.59    183.58 o
  -1   5   9     7327.27     7105.85    146.40 o
   1   5   9    33983.59    34015.89    415.60 o
   3   5   9    12126.50    12063.44    179.51 o
   5   5   9    20151.70    19904.79    298.21 o
   7   5   9    13728.17    14178.51    372.83 o
   9   5   9    14486.67    13923.65    313.67 o
  11   5   9    20670.64    20215.04    412.30 o
  13   5   9    12676.88    12267.26    329.75 o
  15   5   9     7458.32     7164.96    270.46 o
  17   5   9     7115.78     6753.05    508.77 o
 -24   6   9       25.49      117.75    221.16 o
 -22   6   9      205.59      521.14    189.47 o
 -20   6   9        3.64       36.06    248.44 o
 -18   6   9      111.73      325.80    132.54 o
 -16   6   9     2024.75     2225.61    174.06 o
 -14   6   9      611.81      668.68    153.36 o
 -12   6   9     2916.18     2854.50    116.42 o
 -10   6   9      211.68      335.81     60.02 o
  -8   6   9       39.33      128.86     47.02 o
  -6   6   9     6562.01     6303.10    216.11 o
  -4   6   9       17.50       16.86     81.44 o
  -2   6   9     3847.80     3942.97    157.75 o
   0   6   9     3299.10     2968.54    208.30 o
   2   6   9     2305.78     2154.13    143.46 o
   4   6   9      758.38     1016.33    106.88 o
   6   6   9       87.33       82.74     78.42 o
   8   6   9     2234.91     1993.27    138.30 o
  10   6   9       26.45       35.67    104.02 o
  12   6   9      121.82       94.93    118.55 o
  14   6   9        5.45      -47.34    129.06 o
  16   6   9       47.07     -137.10    137.10 o
 -21   7   9     4804.24     4894.99    282.11 o
 -19   7   9     7537.44     7567.04    306.95 o
 -17   7   9     7662.94     8129.66    299.52 o
 -15   7   9    23390.71    23590.08    519.82 o
 -13   7   9    11379.23    11830.04    322.69 o
 -11   7   9    22683.88    22224.75    304.85 o
  -9   7   9    15084.26    15229.94    364.64 o
  -7   7   9    15978.23    16420.43    374.04 o
  -5   7   9     9999.03     9925.65    580.44 o
  -3   7   9    24417.09    23012.46    455.36 o
  -1   7   9    16563.60    16298.84    371.46 o
   1   7   9    10839.08    10784.31    301.96 o
   3   7   9    24260.65    23664.78    481.77 o
   5   7   9    18262.51    17432.83    468.01 o
   7   7   9     9700.58     9386.38    695.81 o
   9   7   9    12086.66    11803.53   1102.92 o
  11   7   9     9323.44     9167.48    567.95 o
  13   7   9     7580.89     7267.07    273.12 o
 -20   8   9     6741.35     6852.84    313.23 o
 -18   8   9     6553.95     5938.62    359.79 o
 -16   8   9    11453.08    10790.88    667.65 o
 -14   8   9    10066.70     9624.84    384.95 o
 -12   8   9     8604.28     8603.14    306.00 o
 -10   8   9    19524.23    19964.15    456.29 o
  -8   8   9    15745.46    15629.01    393.91 o
  -6   8   9    20159.68    20376.57    450.71 o
  -4   8   9    10432.03    10276.73    354.91 o
  -2   8   9    11452.91    10301.62    451.98 o
   0   8   9    13125.38    13311.09    358.23 o
   2   8   9    13635.90    13298.41    361.14 o
   4   8   9    14042.87    13835.43    445.99 o
   6   8   9    14293.83    13585.62    380.95 o
   8   8   9    14379.53    13763.02    457.66 o
  10   8   9     8691.64     8968.04    385.15 o
 -15   9   9      985.26     1417.16    333.60 o
 -13   9   9      223.67      174.11    354.51 o
 -11   9   9      302.44      733.15    221.16 o
  -9   9   9      353.36      452.92    143.30 o
  -7   9   9     1083.88     1373.02    196.09 o
  -5   9   9      926.47      970.40    235.47 o
  -3   9   9       44.45      224.43    133.49 o
  -1   9   9      175.17      157.78    131.10 o
   1   9   9      685.58     1115.42    244.75 o
   3   9   9      382.40      439.81    147.82 o
   5   9   9       56.32       87.22    137.33 o
   7   9   9        7.19      238.42    385.10 o
 -10  10   9     8001.10     8588.75    598.99 o
  -8  10   9     9885.73    10298.54    694.71 o
  -6  10   9     7829.26     7880.73    845.01 o
  -4  10   9     8942.18     7831.91    533.41 o
  -2  10   9     6791.84     6087.50    421.19 o
   0  10   9     6364.99     6207.47    424.92 o
 -28   0  10    15981.31    15156.08    506.57 o
 -26   0  10    23522.20    23214.07    662.81 o
 -24   0  10    19364.80    18210.45    551.46 o
 -22   0  10    38636.85    37415.11    925.11 o
 -20   0  10    66390.87    67491.34    920.85 o
 -18   0  10    29299.18    30072.63    440.20 o
 -16   0  10    57991.64    59301.99    672.35 o
 -14   0  10    29487.53    30308.60    375.77 o
 -12   0  10    75047.63    76728.82    743.31 o
 -10   0  10    37728.82    36263.60    506.22 o
  -8   0  10    69283.86    71200.57    688.49 o
  -6   0  10    69562.98    66579.98    602.18 o
  -4   0  10    80877.58    80906.93    723.13 o
  -2   0  10    71607.44    70686.63    708.32 o
   0   0  10    58739.82    54800.47    872.06 o
   2   0  10    16914.72    15301.25    235.59 o
   4   0  10    87325.36    84643.84    934.77 o
   6   0  10    87548.52    84402.90   1148.21 o
   8   0  10    19852.48    18662.80    343.34 o
  10   0  10    40623.43    41348.98    768.76 o
  12   0  10    36105.02    35812.58    661.91 o
  14   0  10    15092.94    15010.34    341.73 o
  16   0  10    16486.21    15203.56    418.88 o
  18   0  10    25202.01    24639.14    817.73 o
  20   0  10     3229.98     2781.06    323.48 o
 -29   1  10     6538.77     6306.34    384.22 o
 -27   1  10     2584.16     2836.95    264.51 o
 -25   1  10    11853.49    11763.71    464.76 o
 -23   1  10     7715.18     7999.35    179.78 o
 -21   1  10    13214.78    13861.70    205.24 o
 -19   1  10      163.65      130.46     40.04 o
 -17   1  10    16769.84    16701.23    199.19 o
 -15   1  10     4471.47     4007.15     82.42 o
 -13   1  10    18996.77    19171.06    181.59 o
 -11   1  10     3628.06     3441.65     58.63 o
  -9   1  10      148.02      301.45     28.18 o
  -7   1  10     6164.23     6791.93     73.57 o
  -5   1  10      921.58      821.05     47.24 o
  -3   1  10      468.38      774.49     39.02 o
  -1   1  10    18013.56    18151.48    153.97 o
   1   1  10    13261.94    12975.09    136.45 o
   3   1  10      122.40      150.03     32.67 o
   5   1  10     7026.15     7389.69    121.84 o
   7   1  10    13642.13    13742.77    182.63 o
   9   1  10     9587.29     9552.64    150.85 o
  11   1  10     5853.14     5951.13    278.20 o
  13   1  10     5901.41     6060.03    187.77 o
  15   1  10     2986.02     2871.97    148.06 o
  17   1  10    11133.67    10756.84    353.90 o
  19   1  10     5693.05     5673.62    276.16 o
 -28   2  10     4491.01     4924.84    364.85 o
 -26   2  10     3011.36     3347.92    303.24 o
 -24   2  10     3151.26     3757.95    321.28 o
 -22   2  10     4008.03     4256.09    185.11 o
 -20   2  10     6903.42     6743.23    286.28 o
 -18   2  10    12633.64    12108.69    263.11 o
 -16   2  10    16748.02    17465.18    230.94 o
 -14   2  10    37569.48    39711.84    366.50 o
 -12   2  10     4061.28     3701.77     89.37 o
 -10   2  10    23727.97    25259.68    229.94 o
  -8   2  10    30074.17    32162.59    254.15 o
  -6   2  10    15256.50    15567.95    139.73 o
  -4   2  10     9290.42     9322.31     99.45 o
  -2   2  10    29724.70    29467.17    243.84 o
   0   2  10    13993.17    13879.08    166.12 o
   2   2  10    27730.75    27456.53    266.76 o
   4   2  10    15084.64    14225.61    173.53 o
   6   2  10     4978.04     4859.87    120.28 o
   8   2  10     3385.85     3517.22     95.77 o
  10   2  10     5352.31     5383.25    126.53 o
  12   2  10     2125.46     2348.50    125.17 o
  14   2  10      841.21      866.83    103.23 o
  16   2  10     2669.35     3020.03    151.11 o
  18   2  10      369.05      451.18    212.15 o
 -27   3  10     9357.09     9555.54    371.30 o
 -25   3  10     9013.20     8856.48    322.34 o
 -23   3  10    20740.33    20189.21    409.81 o
 -21   3  10    18866.05    18660.78    373.68 o
 -19   3  10    18264.70    18454.13    358.96 o
 -17   3  10    28260.41    28745.53    398.01 o
 -15   3  10    37199.70    37145.82    621.46 o
 -13   3  10    37004.12    38049.55    477.76 o
 -11   3  10    33877.63    34333.81    354.40 o
  -9   3  10    41091.59    41214.25    359.80 o
  -7   3  10    10569.07    10205.28    132.83 o
  -5   3  10    40802.82    40401.37    329.73 o
  -3   3  10    35724.82    35814.60    311.86 o
  -1   3  10    58252.59    57520.68    493.55 o
   1   3  10    57653.43    55938.99    405.54 o
   3   3  10    42025.38    41939.97    353.36 o
   5   3  10    32383.80    31640.73    305.07 o
   7   3  10    42086.47    41275.55    361.44 o
   9   3  10    13676.78    13827.34    203.89 o
  11   3  10    21180.54    21315.59    279.57 o
  13   3  10    12550.26    12701.06    200.29 o
  15   3  10    10268.44    10232.14    307.29 o
  17   3  10     7994.78     8213.43    365.30 o
  19   3  10     8601.76     9121.10    409.79 o
 -26   4  10     1345.94     1766.99    171.81 o
 -24   4  10     2995.41     3539.67    196.86 o
 -22   4  10     2935.36     3246.74    205.82 o
 -20   4  10     7207.68     7663.73    239.78 o
 -18   4  10     3820.09     3661.63    173.96 o
 -16   4  10     3960.72     3473.92    137.12 o
 -14   4  10     2349.71     2403.78    112.81 o
 -12   4  10     4499.10     4262.61    116.80 o
 -10   4  10    17891.55    18771.56    268.21 o
  -8   4  10    19289.64    19764.60    204.12 o
  -6   4  10    33236.99    33392.64    301.38 o
  -4   4  10    30833.31    31419.65    285.24 o
  -2   4  10     9714.24     9704.83    123.12 o
   0   4  10     8209.21     8456.08     94.80 o
   2   4  10     8403.82     8732.85    105.07 o
   4   4  10     4793.99     5004.00    113.85 o
   6   4  10    19420.11    19613.87    274.60 o
   8   4  10     3207.63     3028.81    132.58 o
  10   4  10     6012.83     5947.72    217.70 o
  12   4  10     9532.27     9371.64    300.12 o
  14   4  10     2356.69     2296.10    182.87 o
  16   4  10     1256.66     1068.35    163.69 o
  18   4  10     3819.67     3207.96    445.39 o
 -25   5  10      975.89     1373.73    164.63 o
 -23   5  10     2651.50     3001.61    205.59 o
 -21   5  10     1779.60     1824.26    156.56 o
 -19   5  10    12384.37    12165.89    303.12 o
 -17   5  10     3616.35     3683.72    180.01 o
 -15   5  10      933.91      864.81     88.89 o
 -13   5  10      101.40       49.10     63.03 o
 -11   5  10     2500.49     2680.78     98.78 o
  -9   5  10      247.55      321.80     51.73 o
  -7   5  10    15106.27    14774.27    175.14 o
  -5   5  10      857.35      998.04     74.22 o
  -3   5  10     4737.48     5004.80     93.53 o
  -1   5  10     2826.86     2588.63     94.06 o
   1   5  10     2879.75     3000.48    109.47 o
   3   5  10    14434.86    14271.45    201.00 o
   5   5  10    13526.29    13726.08    240.48 o
   7   5  10     1835.42     1896.70    130.15 o
   9   5  10     6353.07     6206.58    284.89 o
  11   5  10     4629.78     4745.45    212.39 o
  13   5  10     4157.98     4136.76    215.44 o
  15   5  10     1942.49     1761.10    354.95 o
  17   5  10      772.62      319.08    315.56 o
 -24   6  10     8290.25     7698.51    346.94 o
 -22   6  10     6743.18     6979.32    311.43 o
 -20   6  10     5567.73     5680.40    414.14 o
 -18   6  10    11851.99    11573.39    354.83 o
 -16   6  10    12617.32    12865.27    329.06 o
 -14   6  10    15454.73    15327.76    703.85 o
 -12   6  10     7246.60     7551.33    198.31 o
 -10   6  10     8616.54     8743.57    152.59 o
  -8   6  10    23257.80    23348.98    263.18 o
  -6   6  10    17496.63    18244.62    333.83 o
  -4   6  10     3062.23     3109.58    154.46 o
  -2   6  10    19438.13    20000.58    391.79 o
   0   6  10    13035.01    12780.04    304.35 o
   2   6  10    12412.65    12373.13    306.80 o
   4   6  10    19282.27    18736.84    603.39 o
   6   6  10     6438.60     6451.37    163.00 o
   8   6  10    10159.73     9991.45    263.08 o
  10   6  10    13603.67    13459.57    329.22 o
  12   6  10    11549.48    11605.62    322.62 o
  14   6  10     7959.94     7434.78    282.64 o
 -21   7  10     2709.64     3126.22    239.39 o
 -19   7  10     5097.21     5300.56    268.90 o
 -17   7  10     3814.26     4154.39    230.84 o
 -15   7  10     5305.67     5663.58    211.64 o
 -13   7  10     8108.32     8075.94    234.98 o
 -11   7  10    10345.44    10383.42    265.40 o
  -9   7  10    13739.39    14258.65    349.10 o
  -7   7  10    16427.93    17103.50    382.14 o
  -5   7  10     8669.29     8542.32    261.99 o
  -3   7  10     8543.92     8293.05    297.81 o
  -1   7  10    10817.59    10820.95    298.02 o
   1   7  10     2065.45     1989.82    152.21 o
   3   7  10     8189.10     7653.65    310.09 o
   5   7  10     4150.03     3874.56    229.27 o
   7   7  10     2236.49     1965.70    199.79 o
   9   7  10     1452.87     1212.23    183.63 o
  11   7  10     3889.14     3990.41    199.75 o
  13   7  10     3462.70     3152.52    209.37 o
 -20   8  10      829.81     1053.43    188.23 o
 -18   8  10       92.34      117.06    143.22 o
 -16   8  10      580.45      684.54    123.71 o
 -14   8  10     2830.67     3153.93    257.95 o
 -12   8  10     3662.69     3849.01    222.83 o
 -10   8  10     1017.94     1319.69    160.26 o
  -8   8  10      607.12      906.14    139.76 o
  -6   8  10       81.67      159.20    113.23 o
  -4   8  10     2620.43     2580.85    176.60 o
  -2   8  10     2076.91     2331.81    179.49 o
   0   8  10     3271.98     3122.73    195.01 o
   2   8  10      432.96      418.86    127.33 o
   4   8  10     1881.70     2017.10    263.19 o
   6   8  10     2899.15     2708.81    237.23 o
   8   8  10     1797.39     2007.38    222.71 o
  10   8  10     1065.31     1054.04    197.37 o
 -15   9  10     7240.15     6755.26    519.77 o
 -13   9  10     7030.58     6207.76    494.68 o
 -11   9  10    15270.10    15020.91    541.01 o
  -9   9  10    13237.85    13221.69    509.88 o
  -7   9  10    22105.14    22005.80    845.45 o
  -5   9  10    16703.64    16049.23    570.51 o
  -3   9  10    15587.48    14711.83    555.77 o
  -1   9  10     8318.30     7333.68    417.15 o
   1   9  10    11890.10    12485.64    530.83 o
   3   9  10     5309.41     5299.93    385.35 o
   5   9  10    10783.80    10674.49    519.48 o
  -8  10  10     2764.93     2855.81    316.11 o
  -6  10  10      998.05      770.19    249.79 o
  -4  10  10     1879.66     2476.37    312.29 o
  -2  10  10     2558.17     3044.25    334.08 o
 -29   1  11    10319.63     9515.63    443.63 o
 -27   1  11     9659.33     9447.41    426.03 o
 -25   1  11    12297.57    12787.85    485.00 o
 -23   1  11    14576.54    14565.12    299.99 o
 -21   1  11    29194.30    29350.55    346.74 o
 -19   1  11    16462.24    16414.82    221.98 o
 -17   1  11    24943.25    25520.90    252.63 o
 -15   1  11    49562.94    50882.49    411.79 o
 -13   1  11    51814.86    53465.12    402.62 o
 -11   1  11    26703.66    26513.67    211.09 o
  -9   1  11    90851.93    93643.09    632.63 o
  -7   1  11    67135.69    67114.46    495.18 o
  -5   1  11    39343.09    38029.41    292.29 o
  -3   1  11    64986.66    64320.64    488.51 o
  -1   1  11    40327.38    38362.01    297.22 o
   1   1  11     3071.35     2600.10     80.39 o
   3   1  11    42578.11    41542.08    384.76 o
   5   1  11    31748.26    31082.76    311.78 o
   7   1  11    24673.29    23329.43    263.53 o
   9   1  11    20038.85    19644.38    292.00 o
  11   1  11    15473.09    15211.55    259.56 o
  13   1  11     7160.63     7284.58    208.47 o
  15   1  11    10934.73    10671.56    263.05 o
  17   1  11     7493.72     7839.74    311.43 o
  19   1  11     4814.98     4867.45    268.65 o
 -28   2  11     6404.23     6979.27    414.14 o
 -26   2  11     5972.43     5818.60    278.97 o
 -24   2  11    18617.11    18981.57    478.62 o
 -22   2  11     6945.38     7056.38    220.72 o
 -20   2  11    15729.25    15606.75    318.84 o
 -18   2  11    14615.14    14733.55    296.77 o
 -16   2  11    17119.11    17241.37    212.19 o
 -14   2  11    38900.09    40686.01    402.85 o
 -12   2  11    54166.63    54069.86    440.84 o
 -10   2  11    22646.28    22238.52    209.80 o
  -8   2  11     7263.34     7195.12     93.69 o
  -6   2  11     7841.16     7195.78     82.93 o
  -4   2  11     2374.08     2044.94     52.59 o
  -2   2  11    53607.46    53179.22    408.20 o
   0   2  11    18944.16    17820.67    185.04 o
   2   2  11    29435.13    27907.31    285.15 o
   4   2  11    14316.50    13836.11    175.43 o
   6   2  11    16044.76    15428.47    193.20 o
   8   2  11    14077.07    14214.92    288.22 o
  10   2  11    18221.90    17569.54    303.53 o
  12   2  11     8640.51     9159.13    220.36 o
  14   2  11     7138.40     7741.15    212.03 o
  16   2  11     7899.78     7930.81    406.18 o
  18   2  11     9778.43    10003.73    290.45 o
 -27   3  11     1240.32     1431.90    198.75 o
 -25   3  11       18.44      197.60    119.19 o
 -23   3  11      339.43      406.22    115.78 o
 -21   3  11     1218.48     1031.16    227.28 o
 -19   3  11      116.76       86.78     93.90 o
 -17   3  11       16.14      -99.75    136.13 o
 -15   3  11      229.65      212.41     48.09 o
 -13   3  11      822.89      899.31     80.83 o
 -11   3  11     1478.05     1847.43     61.14 o
  -9   3  11      757.63      889.24     54.10 o
  -7   3  11     3953.64     4170.26     77.42 o
  -5   3  11      579.02      366.17     41.48 o
  -3   3  11      618.68      691.29     32.77 o
  -1   3  11     1485.92     1741.44     57.90 o
   1   3  11    23562.95    24178.41    222.51 o
   3   3  11     1016.82     1123.76     59.03 o
   5   3  11      352.91      248.68     39.01 o
   7   3  11        2.28       72.06     53.70 o
   9   3  11     3064.43     3056.10    101.28 o
  11   3  11      492.07      593.61     65.13 o
  13   3  11     1430.39     1513.01    124.00 o
  15   3  11      455.64      547.54    140.44 o
  17   3  11      292.12      177.46    188.63 o
 -26   4  11     9819.44     9202.15    347.75 o
 -24   4  11     7322.10     7008.24    283.94 o
 -22   4  11    19677.01    19849.66    408.92 o
 -20   4  11    17653.06    17120.48    363.45 o
 -18   4  11    23939.43    23533.37    438.70 o
 -16   4  11    26897.37    27289.77    398.16 o
 -14   4  11    21048.79    20730.11    291.51 o
 -12   4  11    12645.86    12089.30    189.29 o
 -10   4  11    29882.07    29942.33    376.05 o
  -8   4  11    28540.29    28009.51    267.30 o
  -6   4  11     6921.53     7059.25    106.73 o
  -4   4  11    29138.98    29290.83    277.27 o
  -2   4  11     1614.12     1536.97     54.63 o
   0   4  11    14209.32    14915.82    149.11 o
   2   4  11    13566.75    13544.36    144.84 o
   4   4  11    23925.58    23250.84    245.44 o
   6   4  11    17681.84    17036.43    288.30 o
   8   4  11    14642.53    14328.48    272.40 o
  10   4  11    13235.67    13046.95    324.48 o
  12   4  11    15886.92    15522.87    371.45 o
  14   4  11    11904.34    11871.96    425.52 o
  16   4  11     5559.56     5260.31    328.71 o
 -25   5  11    11608.45    11807.82    366.79 o
 -23   5  11     6436.33     7102.34    256.62 o
 -21   5  11    13681.55    13666.33    333.52 o
 -19   5  11     7816.14     8077.36    250.64 o
 -17   5  11    11426.87    11773.89    251.03 o
 -15   5  11    11683.52    11109.71    218.92 o
 -13   5  11     7167.92     6920.69    166.69 o
 -11   5  11      375.23      453.67     64.45 o
  -9   5  11    30732.13    30873.84    326.73 o
  -7   5  11    11367.00    11457.16    146.42 o
  -5   5  11    11794.69    11417.61    147.40 o
  -3   5  11    11058.47    11217.24    149.20 o
  -1   5  11    12536.55    12535.48    200.52 o
   1   5  11    12535.97    11866.66    309.50 o
   3   5  11     9810.00    10042.53    164.59 o
   5   5  11    15424.45    15799.16    266.79 o
   7   5  11     6160.36     5997.81    206.38 o
   9   5  11    10912.17    10887.10    286.70 o
  11   5  11    11949.84    12364.67    324.30 o
  13   5  11     7886.81     7262.27    546.84 o
  15   5  11     5248.08     5238.73    547.72 o
 -24   6  11       79.46      169.71    169.66 o
 -22   6  11      685.56      913.42    173.13 o
 -20   6  11        4.06      259.45    139.79 o
 -18   6  11      653.92      782.35    145.12 o
 -16   6  11     2849.33     3133.41    167.87 o
 -14   6  11       51.75      141.16     91.30 o
 -12   6  11      241.44      306.15     81.13 o
 -10   6  11      248.29      283.28     55.69 o
  -8   6  11       24.54      103.69     45.39 o
  -6   6  11     1243.85     1589.66    144.92 o
  -4   6  11     2297.27     2335.18    139.05 o
  -2   6  11      944.41     1182.14    133.30 o
   0   6  11     3394.37     3395.52    166.53 o
   2   6  11     1319.98     1591.60    133.74 o
   4   6  11      827.42      812.53    170.10 o
   6   6  11       38.04       29.95     71.66 o
   8   6  11      386.27      384.45    144.56 o
  10   6  11      223.72      149.06    156.92 o
  12   6  11      266.01      119.03    128.07 o
  14   6  11       56.39      -48.36    273.75 o
 -21   7  11     7407.67     7586.51    323.79 o
 -19   7  11    10387.47    10129.77    346.31 o
 -17   7  11     5586.21     5658.72    283.87 o
 -15   7  11    14421.44    14407.17    331.32 o
 -13   7  11     7467.62     7989.04    209.31 o
 -11   7  11    19283.11    18912.67    273.08 o
  -9   7  11     4505.44     4763.55    212.87 o
  -7   7  11    11842.47    12033.14    312.33 o
  -5   7  11     3820.23     4048.24    189.24 o
  -3   7  11    14480.84    14129.06    336.41 o
  -1   7  11    11936.97    11430.10    305.17 o
   1   7  11    10639.80    10512.32    392.88 o
   3   7  11    13397.72    13139.81    342.29 o
   5   7  11     6991.38     6948.61    294.04 o
   7   7  11     2905.15     3100.66    223.96 o
   9   7  11     5595.42     5486.96    291.22 o
  11   7  11     6398.17     6659.84    384.15 o
 -20   8  11    12494.27    12111.26    761.61 o
 -18   8  11    11371.79    10711.39    348.47 o
 -16   8  11    16850.72    16533.50    422.29 o
 -14   8  11     9727.51    10718.85    431.34 o
 -12   8  11     8579.17     8480.47    302.59 o
 -10   8  11    18448.09    18664.60    433.52 o
  -8   8  11    24412.55    24562.11    563.90 o
  -6   8  11    23500.25    23685.96    489.97 o
  -4   8  11    17128.82    18490.71    420.70 o
  -2   8  11    20967.32    20965.06    455.75 o
   0   8  11    12805.53    12260.93    339.90 o
   2   8  11    11262.10    11082.51    332.27 o
   4   8  11    11990.61    11454.69    497.33 o
   6   8  11     8233.19     8589.60    446.32 o
   8   8  11     6067.81     5409.84    526.81 o
 -15   9  11     1010.24     1654.38    348.57 o
 -13   9  11       42.60       71.15    186.13 o
 -11   9  11      512.13      491.82    200.10 o
  -9   9  11      672.81      756.49    209.37 o
  -7   9  11      548.83      829.41    314.68 o
  -5   9  11      241.39      384.51    348.79 o
  -3   9  11        2.99      208.59    187.36 o
  -1   9  11        3.79       70.94    192.87 o
   1   9  11      865.84      790.46    240.58 o
   3   9  11      516.71      633.46    492.04 o
   5   9  11        4.77       42.33    221.49 o
  -6  10  11    11224.21    10737.70    516.42 o
  -4  10  11     7422.66     7195.01    454.04 o
 -28   0  12    18330.84    18108.35    558.06 o
 -26   0  12    31676.46    30021.25    792.20 o
 -24   0  12    16112.33    14623.11    472.68 o
 -22   0  12    52911.54    50542.28   1186.98 o
 -20   0  12    30163.92    29338.51    446.23 o
 -18   0  12     8953.09     8741.49    174.20 o
 -16   0  12    38381.67    39110.74    475.70 o
 -14   0  12    45943.53    45548.84    533.54 o
 -12   0  12    22830.79    23024.47    269.50 o
 -10   0  12    57680.21    60403.23    665.84 o
  -8   0  12    26368.21    25383.22    263.81 o
  -6   0  12    32605.69    30366.48    375.05 o
  -4   0  12   127387.20   128831.74   1041.76 o
  -2   0  12    30877.54    28627.58    343.44 o
   0   0  12      517.24      486.66     61.86 o
   2   0  12    11660.61    11124.05    210.08 o
   4   0  12    23170.78    21648.75    485.75 o
   6   0  12    19049.51    18339.25    542.57 o
   8   0  12    37369.33    35786.04   1644.03 o
  10   0  12    13202.69    13059.44    584.25 o
  12   0  12    10880.98    10897.64    296.62 o
  14   0  12     9788.60    10042.29    349.48 o
  16   0  12     7927.72     8555.75    474.44 o
  18   0  12    10561.16    11679.65    557.62 o
 -29   1  12     1481.29     1599.80    235.46 o
 -27   1  12     3566.03     4155.52    301.92 o
 -25   1  12     4264.66     4659.45    305.88 o
 -23   1  12     2322.07     2618.81    130.99 o
 -21   1  12    16244.58    15981.81    225.30 o
 -19   1  12      155.66       66.96     51.76 o
 -17   1  12    12376.19    12560.25    167.02 o
 -15   1  12    12231.87    12493.45    141.34 o
 -13   1  12    13614.23    14107.81    141.94 o
 -11   1  12     5117.16     4760.54     77.67 o
  -9   1  12    43445.70    43592.97    309.10 o
  -7   1  12      299.75      488.84     60.93 o
  -5   1  12    10841.12     9533.79    118.50 o
  -3   1  12     7489.81     7165.28    109.51 o
  -1   1  12    24147.57    22308.77    198.28 o
   1   1  12    14306.45    12980.93    165.74 o
   3   1  12    10008.71     9674.93    157.96 o
   5   1  12     2795.90     2780.58     87.55 o
   7   1  12    11148.66    10561.34    181.28 o
   9   1  12     4701.55     4967.75    154.60 o
  11   1  12     2005.37     2006.90    118.88 o
  13   1  12     8122.86     8082.41    225.00 o
  15   1  12     1879.79     1775.93    123.92 o
  17   1  12     5702.88     5892.60    406.88 o
 -28   2  12     5618.86     5545.83    375.85 o
 -26   2  12     1948.59     1966.15    195.05 o
 -24   2  12     9070.87     9167.25    356.05 o
 -22   2  12     2052.95     2233.09    160.06 o
 -20   2  12     4313.68     4214.75    195.59 o
 -18   2  12     8648.98     8227.24    285.43 o
 -16   2  12     6460.68     6631.13    122.35 o
 -14   2  12     8246.63     8560.39    203.39 o
 -12   2  12    11723.70    11980.01    141.25 o
 -10   2  12    16703.52    17288.47    169.81 o
  -8   2  12    35515.37    37151.29    286.52 o
  -6   2  12    22135.68    23144.72    188.85 o
  -4   2  12     5384.40     5333.54    101.52 o
  -2   2  12    18254.99    18321.94    164.83 o
   0   2  12    11971.36    11658.94    207.02 o
   2   2  12    11598.37    11539.28    155.22 o
   4   2  12     6926.57     6824.97    123.07 o
   6   2  12     6705.36     6268.91    154.26 o
   8   2  12     2401.22     2370.35    111.73 o
  10   2  12     8258.55     7840.61    204.24 o
  12   2  12     2696.97     2876.74    145.75 o
  14   2  12     3374.31     3509.45    162.58 o
  16   2  12     2143.07     2280.09    166.78 o
  18   2  12     1151.26     1212.13    290.25 o
 -27   3  12     6836.58     7029.51    323.44 o
 -25   3  12    12014.84    12103.27    315.70 o
 -23   3  12    18771.71    18896.81    389.41 o
 -21   3  12    15338.06    15270.42    331.44 o
 -19   3  12    24073.19    24360.71    431.08 o
 -17   3  12    31212.03    31547.30    430.20 o
 -15   3  12    31503.91    32434.03    351.88 o
 -13   3  12    45015.61    46229.87    422.66 o
 -11   3  12    46088.13    46169.95    376.07 o
  -9   3  12    60369.57    59798.48    492.03 o
  -7   3  12    43326.74    43048.20    406.11 o
  -5   3  12    30426.14    29248.10    307.80 o
  -3   3  12    32031.39    30918.33    248.55 o
  -1   3  12    35152.36    34579.29    271.93 o
   1   3  12    30044.44    28678.67    255.84 o
   3   3  12    23465.28    22940.58    245.67 o
   5   3  12    19582.65    19229.91    239.82 o
   7   3  12    15576.13    15189.09    226.06 o
   9   3  12    13020.30    13010.39    282.65 o
  11   3  12    16571.99    16333.68    293.50 o
  13   3  12    13951.05    14474.55    278.82 o
  15   3  12    11939.76    12216.38    355.22 o
  17   3  12     5339.61     5681.35    348.67 o
 -26   4  12     2913.92     3975.46    301.03 o
 -24   4  12     6281.06     6421.91    314.27 o
 -22   4  12     5599.28     5709.41    220.98 o
 -20   4  12     8243.32     7991.57    245.73 o
 -18   4  12     3840.46     4209.65    153.71 o
 -16   4  12     5985.98     6115.01    171.26 o
 -14   4  12    11177.39    10745.74    200.63 o
 -12   4  12     1711.25     1717.44     71.21 o
 -10   4  12     3704.52     3602.14    100.25 o
  -8   4  12     4175.88     4464.94     89.13 o
  -6   4  12     3642.58     3563.62     89.44 o
  -4   4  12    11348.34    11374.17    135.81 o
  -2   4  12    10677.48    10944.16    139.71 o
   0   4  12      389.35      453.65     45.21 o
   2   4  12     2715.39     2787.80     68.87 o
   4   4  12     6668.94     6618.61    107.18 o
   6   4  12     4582.10     4607.74    156.92 o
   8   4  12     3635.18     3667.93    251.34 o
  10   4  12     8515.87     8673.77    344.97 o
  12   4  12      324.42      309.06    187.93 o
  14   4  12     1280.84      992.96    210.78 o
  16   4  12     2224.54     2301.34    403.58 o
 -25   5  12     2410.90     2930.63    199.17 o
 -23   5  12     6484.56     6831.84    250.72 o
 -21   5  12     2204.95     2419.71    210.99 o
 -19   5  12     9468.35     8988.81    262.28 o
 -17   5  12     9553.27     9858.80    230.27 o
 -15   5  12     5319.22     5565.28    176.00 o
 -13   5  12     3950.22     3638.84    132.08 o
 -11   5  12    25250.12    24858.57    285.61 o
  -9   5  12     3428.23     3651.61     91.37 o
  -7   5  12    19038.37    18941.91    206.46 o
  -5   5  12    13374.61    13200.02    173.66 o
  -3   5  12     2755.57     2868.75     85.93 o
  -1   5  12      416.73      463.06     77.37 o
   1   5  12      783.00      823.28    105.85 o
   3   5  12      354.31      271.42     65.51 o
   5   5  12      650.62      630.01     98.76 o
   7   5  12     2446.81     2298.43    200.67 o
   9   5  12     2125.47     2177.39    189.56 o
  11   5  12     2611.82     2886.69    245.00 o
  13   5  12     3046.48     2721.63    260.45 o
  15   5  12      876.93      944.92    219.50 o
 -24   6  12     9835.18    10841.53    650.92 o
 -22   6  12    15943.23    17409.77    652.68 o
 -20   6  12    16018.81    15920.89    439.97 o
 -18   6  12    19872.65    20122.66    410.67 o
 -16   6  12    32261.19    32147.94    547.98 o
 -14   6  12    20232.05    19795.88    386.71 o
 -12   6  12    17161.50    17147.78    296.98 o
 -10   6  12    24290.64    24434.36    320.38 o
  -8   6  12    35462.69    35479.12    392.33 o
  -6   6  12    17185.13    16237.25    261.50 o
  -4   6  12     8982.01     8949.76    238.36 o
  -2   6  12    27560.95    26241.50    470.19 o
   0   6  12    22575.99    22038.34    426.86 o
   2   6  12    19148.82    19093.81    515.86 o
   4   6  12    18127.02    17254.89    438.79 o
   6   6  12     8264.86     8023.30    229.14 o
   8   6  12     5534.26     5193.32    221.79 o
  10   6  12     9079.09     9348.35    312.44 o
  12   6  12     8107.37     8445.32    293.53 o
 -21   7  12     5949.35     5851.68    291.33 o
 -19   7  12     8782.79     9258.54    331.48 o
 -17   7  12     8802.99     8777.47    267.10 o
 -15   7  12     5589.45     6052.97    193.76 o
 -13   7  12     4395.19     4915.66    169.20 o
 -11   7  12     4828.98     4920.78    133.67 o
  -9   7  12     3291.69     3312.55    183.98 o
  -7   7  12     7585.29     7457.96    255.46 o
  -5   7  12     1913.27     2149.76    145.58 o
  -3   7  12     4699.74     4966.04    202.68 o
  -1   7  12     6767.22     6390.32    231.01 o
   1   7  12     3632.45     3612.69    188.63 o
   3   7  12     6885.76     6713.20    251.34 o
   5   7  12     3817.68     4287.35    245.80 o
   7   7  12      302.36      423.50    209.27 o
   9   7  12      412.13      284.31    277.71 o
  11   7  12     2566.96     2540.55    264.07 o
 -18   8  12      139.03      418.21    190.57 o
 -16   8  12     1269.28     1297.85    133.19 o
 -14   8  12     2861.81     3330.31    276.73 o
 -12   8  12      370.98      480.57    182.80 o
 -10   8  12     1257.84     1467.56    330.52 o
  -8   8  12      421.82      329.52    178.55 o
  -6   8  12      136.50      186.28    180.23 o
  -4   8  12     4172.17     4081.79    303.83 o
  -2   8  12     1761.33     1590.30    234.25 o
   0   8  12     2901.99     2668.65    283.66 o
   2   8  12     1965.44     2219.50    276.10 o
   4   8  12     3264.08     3423.85    319.59 o
   6   8  12     1156.83     1394.49    299.50 o
   8   8  12     2080.50     2185.80    307.49 o
 -15   9  12     9250.88     8170.65    581.83 o
 -13   9  12     4301.39     4365.40    332.63 o
 -11   9  12     7405.68     7497.12    402.72 o
  -9   9  12     8144.60     7786.76    407.51 o
  -7   9  12     6603.90     6580.18    393.83 o
  -5   9  12    10693.77     9981.83    464.60 o
  -3   9  12    11709.03    10940.35    489.76 o
  -1   9  12     6320.57     7119.44    422.14 o
   1   9  12     9490.16     9472.12    484.20 o
   3   9  12     9293.37     8986.96    496.60 o
 -29   1  13    10632.97    10448.22    459.48 o
 -27   1  13     8139.63     8482.25    400.94 o
 -25   1  13    20960.32    20496.38    646.96 o
 -23   1  13    29620.08    29361.16    465.36 o
 -21   1  13    30907.55    30683.73    360.05 o
 -19   1  13    13369.79    14120.32    202.88 o
 -17   1  13    28128.41    28793.55    279.18 o
 -15   1  13    19847.25    19626.08    195.67 o
 -13   1  13    40345.31    41563.71    328.65 o
 -11   1  13    27559.09    28337.81    252.53 o
  -9   1  13    29750.17    30727.28    249.67 o
  -7   1  13    48106.32    50475.80    379.20 o
  -5   1  13    44069.98    43781.97    634.88 o
  -3   1  13    60937.35    62027.05    565.80 o
  -1   1  13    51069.90    50927.82    446.96 o
   1   1  13    10334.78     9851.35    142.69 o
   3   1  13    18874.62    18414.30    238.96 o
   5   1  13    28670.47    28247.00    327.76 o
   7   1  13    18746.77    18494.43    286.41 o
   9   1  13    16253.14    16204.32    274.48 o
  11   1  13    14123.41    14152.29    291.67 o
  13   1  13     6460.68     6608.76    214.35 o
  15   1  13     6853.96     7316.33    266.44 o
  17   1  13     6126.65     6330.11    614.83 o
 -28   2  13    11810.61    11328.44    510.53 o
 -26   2  13     6547.47     6594.61    397.64 o
 -24   2  13    18202.07    18992.46    723.54 o
 -22   2  13    15604.36    15553.76    331.58 o
 -20   2  13    20107.11    20303.10    375.91 o
 -18   2  13    37715.71    38473.95    546.86 o
 -16   2  13    40176.99    41006.81    415.08 o
 -14   2  13    35096.88    36910.32    346.15 o
 -12   2  13    65993.89    67963.16    543.74 o
 -10   2  13    37298.50    38093.83    277.99 o
  -8   2  13    51565.94    51863.91    368.33 o
  -6   2  13    65083.65    65983.11    504.60 o
  -4   2  13    21127.31    20980.46    204.21 o
  -2   2  13    66036.41    66669.25    617.27 o
   0   2  13    25749.09    25700.63    274.09 o
   2   2  13    25870.66    25945.80    301.72 o
   4   2  13    18114.64    17738.66    217.39 o
   6   2  13    10655.43    10403.98    181.60 o
   8   2  13     2622.08     2591.61    119.47 o
  10   2  13    11799.70    11977.10    258.51 o
  12   2  13     3448.11     3387.29    160.02 o
  14   2  13     6439.07     6663.61    211.75 o
  16   2  13     9323.52     9155.49    282.58 o
 -27   3  13     1452.66     1626.43    221.16 o
 -25   3  13      414.39      683.27    129.44 o
 -23   3  13      660.63      904.29    162.21 o
 -21   3  13       56.86       98.11     95.60 o
 -19   3  13     3371.35     3286.43    161.04 o
 -17   3  13      202.50      192.87     66.86 o
 -15   3  13      252.85      252.68     62.37 o
 -13   3  13     4138.41     4311.19     89.39 o
 -11   3  13       51.15       45.94     46.39 o
  -9   3  13     4670.24     4874.40    106.88 o
  -7   3  13      147.20      207.71     44.04 o
  -5   3  13     1752.91     2063.58     62.31 o
  -3   3  13      188.38      252.00     38.58 o
  -1   3  13     1750.52     1868.68     58.68 o
   1   3  13    14396.85    14822.51    164.56 o
   3   3  13     1218.46     1166.62     63.62 o
   5   3  13       10.77       -7.16     49.37 o
   7   3  13        1.03      -41.39     54.62 o
   9   3  13      161.97      209.62     80.71 o
  11   3  13      459.48      550.26     94.83 o
  13   3  13      714.89      692.16    108.44 o
  15   3  13      128.82      127.84    145.25 o
 -26   4  13     7273.95     7503.44    269.69 o
 -24   4  13     7220.04     7650.45    260.97 o
 -22   4  13    10236.68    10429.78    286.78 o
 -20   4  13     6530.55     6559.91    242.96 o
 -18   4  13    12369.69    12114.85    470.40 o
 -16   4  13     7065.04     7604.70    187.92 o
 -14   4  13     8242.02     8243.86    175.98 o
 -12   4  13     5044.55     5176.67    150.02 o
 -10   4  13    23172.11    23706.91    259.34 o
  -8   4  13    10733.50    10752.22    151.30 o
  -6   4  13    23778.52    23487.48    235.57 o
  -4   4  13    30598.47    30527.41    274.87 o
  -2   4  13     3307.56     3341.25     67.35 o
   0   4  13    25263.69    25273.87    231.67 o
   2   4  13     9043.15     9136.83    122.16 o
   4   4  13     7217.12     7322.85    127.18 o
   6   4  13    10879.15    10844.50    173.36 o
   8   4  13     6014.26     5838.93    284.62 o
  10   4  13     3404.70     3608.39    253.62 o
  12   4  13    18244.43    18016.60    528.61 o
  14   4  13     4250.39     4130.17    595.47 o
 -25   5  13     6691.55     7003.63    268.94 o
 -23   5  13    12110.89    12734.63    334.70 o
 -21   5  13    11888.38    12357.86    340.25 o
 -19   5  13     6944.98     7284.31    241.10 o
 -17   5  13    18011.64    18546.30    327.12 o
 -15   5  13    17087.91    16818.23    301.70 o
 -13   5  13     7515.25     7504.94    177.65 o
 -11   5  13    12853.17    12986.68    205.68 o
  -9   5  13    39361.29    39050.26    392.99 o
  -7   5  13     3720.46     3676.44     95.31 o
  -5   5  13    19335.96    19017.68    224.19 o
  -3   5  13     8169.24     8139.42    183.30 o
  -1   5  13    13695.44    13367.52    224.80 o
   1   5  13    15507.29    14779.83    360.70 o
   3   5  13    12861.48    12708.60    226.44 o
   5   5  13    10909.82    10381.97    260.23 o
   7   5  13    13564.23    12604.82    305.17 o
   9   5  13    10580.10    10701.52    653.34 o
  11   5  13     8725.66     8721.32    370.78 o
  13   5  13     5661.88     5631.97    335.04 o
 -24   6  13      672.45     1080.29    196.67 o
 -22   6  13      160.04      485.12    159.97 o
 -20   6  13      338.58      882.67    468.28 o
 -18   6  13      439.51      535.90    298.17 o
 -16   6  13      353.11      547.82    148.90 o
 -14   6  13     2128.54     2466.27    128.58 o
 -12   6  13      718.93      758.07     88.47 o
 -10   6  13     1124.40     1300.66     91.43 o
  -8   6  13      447.82      738.46     65.03 o
  -6   6  13      491.32      508.66     54.25 o
  -4   6  13      169.27      202.36     77.79 o
  -2   6  13        1.53       68.17    150.95 o
   0   6  13      540.14      596.71    103.75 o
   2   6  13     3678.84     3579.61    181.13 o
   4   6  13     3629.97     3450.57    205.99 o
   6   6  13      265.51      323.56    107.70 o
   8   6  13      255.97      296.32    114.41 o
  10   6  13     1167.03      888.97    191.22 o
  12   6  13      472.85      -36.49    185.16 o
 -21   7  13    11908.94    12389.02    833.79 o
 -19   7  13    16054.02    16149.66    443.39 o
 -17   7  13    13965.53    14222.86    350.57 o
 -15   7  13    21681.66    21965.15    431.65 o
 -13   7  13    12554.40    12570.48    299.38 o
 -11   7  13    22604.20    22673.57    418.51 o
  -9   7  13     9871.43    10075.45    390.25 o
  -7   7  13    17825.84    17285.21    521.10 o
  -5   7  13     5519.87     5132.34    303.81 o
  -3   7  13    12819.70    12022.89    448.46 o
  -1   7  13     6842.67     6815.31    357.98 o
   1   7  13    10724.59    10791.91    739.17 o
   3   7  13     9196.45     8654.04    565.32 o
   5   7  13     4761.06     5063.47    461.68 o
   7   7  13     1427.13     1594.52    329.64 o
   9   7  13     1940.05     2083.92    379.82 o
 -18   8  13    11359.04    11083.13    362.87 o
 -16   8  13    19451.63    20359.38    687.11 o
 -14   8  13     8899.58     9526.13    760.07 o
 -12   8  13    13331.16    13658.09    493.54 o
 -10   8  13    14093.68    14080.85    499.00 o
  -8   8  13    13303.04    13209.25    488.21 o
  -6   8  13     9780.61     9411.56    419.47 o
  -4   8  13     8811.13     8619.23    410.47 o
  -2   8  13     7813.17     6858.87    508.11 o
   0   8  13     8044.37     7447.33    405.86 o
   2   8  13     8521.07     8144.96    426.69 o
   4   8  13     8381.63     8435.17    451.30 o
   6   8  13     8140.03     8562.86    571.70 o
 -15   9  13       40.04     -103.55    185.01 o
 -13   9  13       35.30      109.09    201.31 o
 -11   9  13      901.33     1115.42    244.37 o
  -9   9  13     1266.20     1422.88    297.07 o
  -7   9  13     1213.44     1056.34    237.97 o
  -5   9  13      156.79      -37.02    186.69 o
  -3   9  13      114.91      472.80    216.07 o
  -1   9  13      432.78      616.83    441.43 o
   1   9  13      584.31      882.32    261.75 o
   3   9  13      180.49      695.37    429.55 o
 -30   0  14     1060.34     1028.10    190.13 o
 -28   0  14     3379.93     3340.44    243.82 o
 -26   0  14     7571.73     7108.22    326.56 o
 -24   0  14     6029.67     6260.57    300.60 o
 -22   0  14    28908.06    26231.02    709.46 o
 -20   0  14    11332.48    11118.81    240.46 o
 -18   0  14     3465.50     3631.43    118.17 o
 -16   0  14     8815.82     9008.56    214.09 o
 -14   0  14    45049.78    45882.81    544.64 o
 -12   0  14    15445.63    16303.31    213.19 o
 -10   0  14    35461.61    34642.60    380.31 o
  -8   0  14     8101.82     7803.07    146.81 o
  -6   0  14    38707.78    38301.44    466.24 o
  -4   0  14    54052.00    52540.55    512.90 o
  -2   0  14    70005.28    68617.45    719.09 o
   0   0  14    21678.60    20146.61    416.99 o
   2   0  14    39392.55    37627.57    689.97 o
   4   0  14    36711.08    36318.39    619.39 o
   6   0  14    30822.94    31090.17    847.21 o
   8   0  14    28903.90    29143.22   1126.90 o
  10   0  14    17560.65    17475.90    642.34 o
  12   0  14    14581.74    14676.06    366.17 o
  14   0  14     3762.19     4080.75    261.08 o
  16   0  14     7287.31     8420.63    489.40 o
 -29   1  14     1251.51     1521.46    232.82 o
 -27   1  14     1317.10     1559.31    219.18 o
 -25   1  14     2621.14     2973.83    259.67 o
 -23   1  14     2627.54     2725.90    138.40 o
 -21   1  14     3210.19     3409.52    108.59 o
 -19   1  14     1277.50     1427.57     73.17 o
 -17   1  14    18726.46    18426.63    202.79 o
 -15   1  14     9099.09     9205.04    122.00 o
 -13   1  14     4440.33     4516.50     78.61 o
 -11   1  14     3850.35     3708.04     68.66 o
  -9   1  14    16673.93    17026.33    166.53 o
  -7   1  14     1602.07     1645.85     55.76 o
  -5   1  14    21502.29    21045.37    221.11 o
  -3   1  14    11573.82    11725.40    145.69 o
  -1   1  14    18021.10    19032.07    195.18 o
   1   1  14     5666.97     5397.21    106.22 o
   3   1  14    11327.53    10829.13    179.97 o
   5   1  14     3271.08     3348.57    143.19 o
   7   1  14     9440.24     9136.37    202.01 o
   9   1  14      562.00      620.05     95.08 o
  11   1  14      817.24      850.67    115.15 o
  13   1  14     1903.05     2101.01    152.52 o
  15   1  14     1022.02     1030.33    157.57 o
 -28   2  14     3505.73     3746.22    324.36 o
 -26   2  14     2677.17     2625.85    210.01 o
 -24   2  14     4875.88     5327.01    260.46 o
 -22   2  14     5084.58     4749.66    190.17 o
 -20   2  14    15200.26    15355.52    317.22 o
 -18   2  14    12895.79    13416.54    236.21 o
 -16   2  14    16018.98    16622.76    216.16 o
 -14   2  14     5604.41     5491.27    101.66 o
 -12   2  14     4134.51     3698.15     68.91 o
 -10   2  14     3826.60     3969.88    114.05 o
  -8   2  14    15797.03    15510.30    147.23 o
  -6   2  14      828.13      628.15     45.11 o
  -4   2  14     1963.11     1982.52     63.98 o
  -2   2  14     8701.21     8777.05    118.61 o
   0   2  14     7785.98     8128.39    131.75 o
   2   2  14     3075.42     3155.02    102.68 o
   4   2  14     8257.74     8244.92    158.35 o
   6   2  14     2239.27     2734.68    120.18 o
   8   2  14      584.10      482.22     97.32 o
  10   2  14     8746.63     8787.74    229.53 o
  12   2  14      800.22      709.26    161.92 o
  14   2  14     2053.91     2239.50    151.81 o
  16   2  14     3699.31     4151.05    222.03 o
 -27   3  14     9071.75     9353.61    489.62 o
 -25   3  14    19656.93    19582.42    446.86 o
 -23   3  14    20583.02    20905.33    414.75 o
 -21   3  14    23302.13    24287.40    544.38 o
 -19   3  14    27221.87    27434.29    426.19 o
 -17   3  14    46217.87    45377.73    576.83 o
 -15   3  14    32418.41    32582.69    686.45 o
 -13   3  14    29149.13    28850.84    280.01 o
 -11   3  14    25051.71    24398.25    241.78 o
  -9   3  14    28448.54    28092.11    275.08 o
  -7   3  14    29628.74    29629.40    312.43 o
  -5   3  14    32229.02    32613.04    301.06 o
  -3   3  14    27075.91    26621.45    329.73 o
  -1   3  14    31869.88    31385.26    365.67 o
   1   3  14    23305.50    23058.85    245.29 o
   3   3  14    14189.98    14270.29    183.59 o
   5   3  14    24668.47    24780.68    323.90 o
   7   3  14     4366.08     4294.61    156.04 o
   9   3  14     5585.42     5972.94    183.04 o
  11   3  14    10468.80    10496.65    244.03 o
  13   3  14     5098.30     5526.49    188.22 o
  15   3  14     5837.44     6368.23    293.07 o
 -26   4  14     3643.22     4287.43    220.88 o
 -24   4  14     8003.98     8446.29    270.35 o
 -22   4  14     8895.42     8464.64    262.02 o
 -20   4  14     3370.76     3502.43    178.11 o
 -18   4  14     1662.78     1968.48    126.35 o
 -16   4  14     2906.07     3050.78    123.67 o
 -14   4  14     7148.07     7301.02    174.73 o
 -12   4  14    13091.05    13103.03    227.25 o
 -10   4  14    17302.57    18018.83    190.90 o
  -8   4  14     2995.19     2953.92    135.88 o
  -6   4  14    12903.65    12567.20    186.86 o
  -4   4  14     7621.44     7401.49    109.43 o
  -2   4  14     2186.95     2167.29     56.51 o
   0   4  14     3443.50     3472.70     78.31 o
   2   4  14     1816.86     1870.32     75.84 o
   4   4  14      778.21      824.53     72.99 o
   6   4  14     6451.48     6430.80    166.12 o
   8   4  14     2605.49     2875.96    132.54 o
  10   4  14     4088.29     4534.96    286.26 o
  12   4  14     1288.41     1383.33    221.06 o
  14   4  14      568.97      783.08    219.58 o
 -25   5  14     3871.63     4274.07    222.22 o
 -23   5  14     3966.97     4373.13    212.96 o
 -21   5  14     3695.83     3735.29    196.43 o
 -19   5  14    11370.25    10812.01    389.27 o
 -17   5  14      435.45      542.84     95.17 o
 -15   5  14     2981.48     2976.76    136.26 o
 -13   5  14    11643.27    11659.65    199.86 o
 -11   5  14     7091.53     7306.96    150.94 o
  -9   5  14     5118.55     5081.31    113.77 o
  -7   5  14    26842.48    26293.91    300.47 o
  -5   5  14     5047.96     5127.95    109.45 o
  -3   5  14    15145.86    14779.13    207.63 o
  -1   5  14    14461.13    14164.01    361.72 o
   1   5  14     8694.80     8917.88    201.22 o
   3   5  14    10633.78    10981.83    248.18 o
   5   5  14     5286.04     5112.02    196.93 o
   7   5  14     2107.52     1936.75    219.84 o
   9   5  14     4351.83     4533.78    291.13 o
  11   5  14     3099.05     2939.35    262.25 o
  13   5  14      821.05      730.14    222.44 o
 -24   6  14    12271.34    11942.52    544.20 o
 -22   6  14    14011.02    13595.75    422.02 o
 -20   6  14    23314.16    22546.63   1083.99 o
 -18   6  14    31001.58    31036.00   1066.36 o
 -16   6  14    33417.48    33387.17   1180.70 o
 -14   6  14    24427.01    24050.70    443.73 o
 -12   6  14    27891.49    27643.97    480.59 o
 -10   6  14    33705.90    32624.13    533.76 o
  -8   6  14    59689.52    58247.52    706.70 o
  -6   6  14    17478.77    17946.62    360.69 o
  -4   6  14    16320.80    15438.98    479.28 o
  -2   6  14    31425.40    29974.94    724.47 o
   0   6  14    14615.85    14758.71    496.78 o
   2   6  14    15444.24    15045.96    516.33 o
   4   6  14    18277.20    17658.11    765.35 o
   6   6  14     5170.57     5121.77    289.59 o
   8   6  14     6576.71     6357.27    305.64 o
  10   6  14    10067.79     9881.62    862.18 o
 -21   7  14     2963.62     3176.65    264.07 o
 -19   7  14     3372.69     3949.69    468.28 o
 -17   7  14     6513.57     6613.58    374.39 o
 -15   7  14     5679.87     5817.62    216.88 o
 -13   7  14     7185.77     7230.08    226.97 o
 -11   7  14     6031.69     6624.28    205.23 o
  -9   7  14     7544.75     8028.82    361.74 o
  -7   7  14     9502.88     8485.29    369.22 o
  -5   7  14     2646.35     2485.28    573.24 o
  -3   7  14     5229.58     5429.54    333.60 o
  -1   7  14     2377.70     2659.05    263.71 o
   1   7  14     2813.14     2914.91    281.35 o
   3   7  14     5535.84     4921.11    370.35 o
   5   7  14     3814.89     4446.36    586.89 o
   7   7  14      834.98      518.89    301.48 o
   9   7  14     3136.90     3050.85    436.59 o
 -18   8  14     2123.15     2094.33    318.20 o
 -16   8  14     4755.17     4964.81    210.92 o
 -14   8  14     6760.28     6832.25    368.91 o
 -12   8  14     1801.84     2020.74    303.90 o
 -10   8  14     1983.11     2417.34    277.05 o
  -8   8  14     1459.50     1500.88    323.70 o
  -6   8  14     1647.53     1576.31    235.68 o
  -4   8  14     4172.32     3437.03    295.77 o
  -2   8  14     2650.48     2667.88    356.05 o
   0   8  14     1537.39     1570.49    264.23 o
   2   8  14     1210.78     1242.98    252.71 o
   4   8  14     3937.75     4024.71    354.15 o
   6   8  14     1454.03     1497.79    284.73 o
 -13   9  14    11679.10    13191.41    628.04 o
 -11   9  14    16126.76    16919.32    598.59 o
  -9   9  14    12990.78    12689.81    530.30 o
  -7   9  14    15299.68    15228.54    619.68 o
  -5   9  14    13365.98    13698.73    550.13 o
  -3   9  14     9746.78     9206.21    773.05 o
  -1   9  14    11316.52    11503.91    540.20 o
   1   9  14     9504.15     9458.88    507.27 o
 -29   1  15     6921.33     6069.56    358.69 o
 -27   1  15     4800.61     5232.91    326.56 o
 -25   1  15     8213.51     8258.67    394.78 o
 -23   1  15    14272.84    14122.26    274.87 o
 -21   1  15    25541.31    25332.56    314.11 o
 -19   1  15     6270.42     6338.20    118.65 o
 -17   1  15    30140.55    29793.61    292.98 o
 -15   1  15    33402.82    34449.07    308.39 o
 -13   1  15    37272.62    37467.21    325.31 o
 -11   1  15    40465.40    39391.51    305.98 o
  -9   1  15    50665.46    51476.68    412.86 o
  -7   1  15    14393.71    14131.26    161.05 o
  -5   1  15    15411.94    14899.56    179.81 o
  -3   1  15    31715.35    32309.70    271.22 o
  -1   1  15    13922.20    13687.07    171.83 o
   1   1  15    13430.22    13186.93    190.21 o
   3   1  15    23692.83    23991.67    489.84 o
   5   1  15    17449.63    16886.65    277.98 o
   7   1  15    11186.95    11317.04    230.86 o
   9   1  15    13925.64    14356.31    271.96 o
  11   1  15     7975.74     8467.61    239.80 o
  13   1  15     5589.74     6096.44    220.83 o
  15   1  15     4451.28     4787.28    605.15 o
 -28   2  15    10520.42    10712.73    499.97 o
 -26   2  15    12375.96    12285.41    539.14 o
 -24   2  15    13368.07    13969.77    402.77 o
 -22   2  15    16414.09    17168.55    353.04 o
 -20   2  15    12858.75    12751.31    285.93 o
 -18   2  15    33618.07    33780.27    451.30 o
 -16   2  15    39943.58    40041.37    510.69 o
 -14   2  15    28062.89    27614.72    266.37 o
 -12   2  15    23203.96    23193.64    205.69 o
 -10   2  15    10044.30     9993.85    113.77 o
  -8   2  15    10141.38     9953.43    136.55 o
  -6   2  15    27725.29    27480.26    265.22 o
  -4   2  15    30932.78    30041.13    276.26 o
  -2   2  15    25054.37    25327.84    224.06 o
   0   2  15    15784.61    15431.93    175.56 o
   2   2  15    20027.57    19788.34    250.58 o
   4   2  15    11788.37    11708.06    220.90 o
   6   2  15    18480.15    18770.45    298.20 o
   8   2  15    11410.07    11718.39    271.76 o
  10   2  15     6786.83     7017.87    213.82 o
  12   2  15     3978.15     4213.37    184.87 o
  14   2  15     8049.78     8751.79    253.09 o
 -27   3  15       18.66      441.63    168.52 o
 -25   3  15     4761.93     5409.27    225.74 o
 -23   3  15     4108.63     4335.48    200.72 o
 -21   3  15     3033.51     3067.46    165.57 o
 -19   3  15     1357.54     1401.17    100.36 o
 -17   3  15     1201.16     1271.09     95.25 o
 -15   3  15     1127.96     1297.25     86.15 o
 -13   3  15     7642.79     8057.29    146.05 o
 -11   3  15     3096.78     3037.79     93.30 o
  -9   3  15      758.45      746.79     58.48 o
  -7   3  15     5811.46     5953.20    104.10 o
  -5   3  15     3939.99     3970.91     88.81 o
  -3   3  15     2867.45     3091.01     81.16 o
  -1   3  15     1590.77     1411.72     91.28 o
   1   3  15      154.64      231.37     49.84 o
   3   3  15       70.66       62.20     65.66 o
   5   3  15     3032.12     3241.68    162.50 o
   7   3  15      178.07       -6.35     81.88 o
   9   3  15       45.74       -8.22     83.87 o
  11   3  15      382.86      387.82    102.58 o
  13   3  15      396.87      289.34    126.22 o
 -26   4  15     4403.83     4514.46    222.97 o
 -24   4  15     7262.34     7516.40    257.51 o
 -22   4  15     7905.99     8891.36    281.48 o
 -20   4  15    14453.43    14573.09    331.75 o
 -18   4  15     9003.73     9129.60    273.23 o
 -16   4  15    12605.41    12705.32    236.89 o
 -14   4  15    25573.21    26250.09    362.65 o
 -12   4  15     8081.74     8385.25    151.79 o
 -10   4  15    37075.79    37347.84    465.90 o
  -8   4  15    23190.12    22998.27    298.21 o
  -6   4  15    17085.77    17231.35    260.38 o
  -4   4  15    24795.20    25091.08    294.46 o
  -2   4  15    25104.45    24330.42    252.45 o
   0   4  15    20150.65    19949.13    260.41 o
   2   4  15    30657.60    30234.50    403.30 o
   4   4  15    27185.37    27101.06    503.07 o
   6   4  15     9339.82     9291.08    230.40 o
   8   4  15    10016.68     9916.34    379.71 o
  10   4  15    10494.91    10409.12    437.69 o
  12   4  15     7800.77     8301.90    394.20 o
 -25   5  15     9775.07     9793.81    307.85 o
 -23   5  15     8554.08     8918.34    441.07 o
 -21   5  15    12370.32    12686.59    325.82 o
 -19   5  15    18055.35    18413.93    387.75 o
 -17   5  15     8992.78     9974.87    234.74 o
 -15   5  15    19109.90    19281.82    576.17 o
 -13   5  15     9368.19     9966.55    225.79 o
 -11   5  15    20164.81    20806.56    391.69 o
  -9   5  15    55854.56    56596.56    661.43 o
  -7   5  15    19895.41    19732.00    287.37 o
  -5   5  15    20103.53    19814.84    309.04 o
  -3   5  15    24297.01    23995.90    346.70 o
  -1   5  15    26292.80    26536.02    400.90 o
   1   5  15    14973.87    15042.30    231.93 o
   3   5  15    19138.98    19656.14    918.29 o
   5   5  15     9849.62    10642.01    416.56 o
   7   5  15    10408.94     9967.48    375.04 o
   9   5  15     9745.63     9649.09    387.29 o
  11   5  15     8711.05     8900.00    399.39 o
 -24   6  15        1.85      382.96    172.57 o
 -22   6  15      119.09       87.09    144.72 o
 -20   6  15      133.59      314.38    136.31 o
 -18   6  15      173.84      360.05    109.78 o
 -16   6  15       12.80      145.26     97.54 o
 -14   6  15     2468.54     2416.18    148.25 o
 -12   6  15     1038.19      928.05    112.30 o
 -10   6  15      265.09      324.08     90.66 o
  -8   6  15      286.92      425.64     87.39 o
  -6   6  15     1831.34     1860.37    131.69 o
  -4   6  15      421.40      541.04     93.53 o
  -2   6  15      137.90        7.57    145.49 o
   0   6  15       32.29       85.38    165.55 o
   2   6  15      153.82      165.02    239.64 o
   4   6  15       46.21      336.68    243.38 o
   6   6  15       15.21       56.75    298.17 o
   8   6  15       81.44     -220.21    270.01 o
  10   6  15      132.04       46.69    218.51 o
 -21   7  15    10442.90    10182.89    364.92 o
 -19   7  15     8246.00     8453.46    464.76 o
 -17   7  15    12822.87    12871.75    394.99 o
 -15   7  15    16019.42    15701.40    734.97 o
 -13   7  15     8103.02     8019.60    238.38 o
 -11   7  15     9750.32    10250.83    261.51 o
  -9   7  15     8589.74     8413.72    229.20 o
  -7   7  15    12180.76    12225.70    447.64 o
  -5   7  15     8485.40     8104.74    374.04 o
  -3   7  15    15937.12    15313.56    551.24 o
  -1   7  15     5531.69     5404.10    347.52 o
   1   7  15     8092.25     7853.47    405.53 o
   3   7  15     9425.47     9649.52    460.31 o
   5   7  15     3412.57     3070.83    308.83 o
   7   7  15     2775.49     2957.10    427.79 o
 -18   8  15     5305.94     5026.14    265.31 o
 -16   8  15    10137.26    10006.18    288.35 o
 -14   8  15     5790.67     5578.21    336.69 o
 -12   8  15    11765.23    12287.82    478.56 o
 -10   8  15    15088.50    15144.99    527.51 o
  -8   8  15    19957.33    19826.19    648.28 o
  -6   8  15     9112.13     9189.99    472.02 o
  -4   8  15    12470.95    11933.19    948.88 o
  -2   8  15    10936.69    10211.08    461.59 o
   0   8  15     7161.28     7744.85    432.22 o
   2   8  15     7116.78     7606.05    433.64 o
   4   8  15     7788.99     7423.15    455.55 o
 -13   9  15     1360.61     1608.45    268.57 o
 -11   9  15       53.48       43.88    196.59 o
  -9   9  15        2.14       30.20    207.90 o
  -7   9  15       79.46       52.91    205.77 o
  -5   9  15      463.02      742.05    255.92 o
  -3   9  15      132.36      169.01    328.98 o
  -1   9  15        1.75       73.92    233.48 o
 -28   0  16     8071.76     7201.53    328.76 o
 -26   0  16     6609.70     6163.75    302.80 o
 -24   0  16     7883.55     8048.74    343.73 o
 -22   0  16    18439.79    18344.68    559.82 o
 -20   0  16     5692.17     5558.24    189.27 o
 -18   0  16     3484.32     3335.57    120.96 o
 -16   0  16    13710.01    13933.81    233.33 o
 -14   0  16    45682.30    47061.13    500.68 o
 -12   0  16    26946.42    25834.19    309.61 o
 -10   0  16    80132.38    78932.34   1116.38 o
  -8   0  16    44074.43    43562.32    481.55 o
  -6   0  16    51777.93    50810.45    605.18 o
  -4   0  16    29669.77    28899.10    361.94 o
  -2   0  16    31155.24    30655.90    532.78 o
   0   0  16     4902.62     4826.13    157.55 o
   2   0  16    49521.02    48094.96    884.80 o
   4   0  16    21488.66    20447.62   1153.53 o
   6   0  16    19228.84    19246.54    496.70 o
   8   0  16    18081.03    18102.57    492.10 o
  10   0  16    11609.87    11896.80    337.21 o
  12   0  16     9373.54     9780.23    899.37 o
  14   0  16     5972.09     6071.35    322.50 o
 -29   1  16      371.96      720.02    198.49 o
 -27   1  16     1016.17      924.23    202.89 o
 -25   1  16     3916.77     4401.98    311.16 o
 -23   1  16      424.68      536.25     69.59 o
 -21   1  16      248.94      255.87     60.25 o
 -19   1  16     1350.20     1408.10     68.30 o
 -17   1  16     3839.84     4008.58     91.67 o
 -15   1  16     6237.52     6258.24     98.12 o
 -13   1  16     3156.11     3166.17     73.42 o
 -11   1  16     1228.40     1307.40     56.36 o
  -9   1  16     1337.32     1609.39     61.57 o
  -7   1  16     2449.32     2350.54     73.99 o
  -5   1  16     8343.36     8078.50    131.74 o
  -3   1  16    22621.30    23347.16    226.95 o
  -1   1  16    12934.48    13037.92    160.73 o
   1   1  16     2942.55     3157.94    118.27 o
   3   1  16     7523.13     8058.46    210.15 o
   5   1  16     6128.13     6323.59    176.71 o
   7   1  16    13208.45    13100.63    312.38 o
   9   1  16     2378.20     2804.81    158.59 o
  11   1  16     3361.10     3649.92    182.20 o
  13   1  16     2547.18     2918.33    178.66 o
 -28   2  16     3836.71     4127.81    261.57 o
 -26   2  16     1076.72     1378.65    182.31 o
 -24   2  16     1451.44     1706.09    273.75 o
 -22   2  16     1750.94     1615.67    134.97 o
 -20   2  16     1419.93     1272.68    118.78 o
 -18   2  16     5794.30     6152.97    162.85 o
 -16   2  16     9901.20    10202.76    203.98 o
 -14   2  16     1948.45     1960.44     67.28 o
 -12   2  16     9777.37     9832.01    124.65 o
 -10   2  16    17261.40    17523.93    166.31 o
  -8   2  16     9230.50     8972.89    125.35 o
  -6   2  16     2592.14     2470.51     76.16 o
  -4   2  16     7624.26     7262.86    119.38 o
  -2   2  16      352.09      386.11     39.80 o
   0   2  16     6219.63     6151.82    125.52 o
   2   2  16     1395.51     1438.12     94.19 o
   4   2  16     1519.95     1532.12    104.52 o
   6   2  16     1657.40     1477.16    120.48 o
   8   2  16     3180.96     3355.31    162.21 o
  10   2  16     2048.74     2298.54    149.98 o
  12   2  16     1525.73     1636.19    158.11 o
  14   2  16     2606.42     2909.13    236.88 o
 -27   3  16     5257.44     5272.11    365.51 o
 -25   3  16    17515.56    16941.91    380.70 o
 -23   3  16    15668.21    15991.75    357.80 o
 -21   3  16    15937.45    15793.64    343.26 o
 -19   3  16    17483.37    17941.27    513.66 o
 -17   3  16    35802.39    35253.32    466.12 o
 -15   3  16    27052.92    27561.88    367.29 o
 -13   3  16    29606.85    29493.69    421.99 o
 -11   3  16    27475.75    27311.16    279.26 o
  -9   3  16    24343.85    24227.17    286.48 o
  -7   3  16    13579.47    13204.76    173.68 o
  -5   3  16    34686.92    34420.04    367.12 o
  -3   3  16    22595.74    22412.75    245.77 o
  -1   3  16    17928.89    17731.02    212.04 o
   1   3  16    21335.61    21159.44    340.57 o
   3   3  16    12283.34    12120.20    245.85 o
   5   3  16    16687.29    16601.43    303.97 o
   7   3  16    12384.00    12976.65    276.20 o
   9   3  16     9932.80    10204.04    247.04 o
  11   3  16     7953.81     8423.89    241.90 o
  13   3  16     9386.42     9743.18    254.87 o
 -26   4  16     5961.13     6088.45    247.07 o
 -24   4  16     6263.60     6620.79    247.47 o
 -22   4  16    12861.75    12264.65    314.75 o
 -20   4  16    12923.98    13084.99    316.56 o
 -18   4  16     5080.24     4878.77    166.35 o
 -16   4  16     6448.35     6320.59    178.86 o
 -14   4  16    15098.64    15087.08    258.46 o
 -12   4  16     3320.00     3311.93    127.21 o
 -10   4  16    18827.46    19157.57    296.95 o
  -8   4  16    12222.18    12350.09    229.50 o
  -6   4  16     6253.55     6059.93    153.66 o
  -4   4  16     7073.71     7134.65    170.54 o
  -2   4  16     5733.26     5805.26    132.38 o
   0   4  16     2673.52     2468.31    111.79 o
   2   4  16     7928.75     7762.51    213.32 o
   4   4  16     5164.45     5088.09    182.40 o
   6   4  16     2119.56     2010.38    204.45 o
   8   4  16     2128.89     2277.80    140.11 o
  10   4  16     2318.45     2616.59    261.54 o
  12   4  16      605.74      465.31    215.53 o
 -25   5  16      645.78     1006.75    330.34 o
 -23   5  16     9843.29    10095.61    302.56 o
 -21   5  16     2955.78     3662.26    393.24 o
 -19   5  16     4343.91     4756.98    179.45 o
 -17   5  16     5116.67     5500.78    181.21 o
 -15   5  16     1005.36     1179.40    106.16 o
 -13   5  16     5955.89     6165.61    181.47 o
 -11   5  16    17259.90    17335.44    327.34 o
  -9   5  16     4178.08     4343.15    147.90 o
  -7   5  16    10978.98    10814.86    277.29 o
  -5   5  16     3065.51     2970.25    145.80 o
  -3   5  16      102.80      171.66     63.95 o
  -1   5  16     2243.44     2589.15    110.88 o
   1   5  16     7370.15     7355.36    134.85 o
   3   5  16     3908.06     3697.09    233.68 o
   5   5  16     3815.52     3564.34    247.59 o
   7   5  16     3108.15     3072.43    259.01 o
   9   5  16     2867.31     2607.08    260.00 o
  11   5  16     3214.71     3490.61    338.89 o
 -24   6  16     9013.70     9002.88    360.87 o
 -22   6  16    14492.78    14198.95    654.66 o
 -20   6  16     9250.93     8707.39    419.65 o
 -18   6  16    23800.09    23676.51    586.08 o
 -16   6  16    22668.57    22382.32    433.73 o
 -14   6  16     4699.35     4873.25    194.82 o
 -12   6  16    17065.56    16150.38    398.05 o
 -10   6  16    17826.43    17382.20    353.99 o
  -8   6  16    19851.86    19849.81    379.15 o
  -6   6  16    13978.34    13467.96    237.67 o
  -4   6  16    18398.63    18388.61    402.51 o
  -2   6  16    21967.59    20989.31    598.62 o
   0   6  16    23838.07    23068.77    649.50 o
   2   6  16    13681.84    13576.41    508.79 o
   4   6  16    15683.11    15297.80    747.31 o
   6   6  16     9882.38    10120.14    361.65 o
   8   6  16     8854.93     9133.74    382.99 o
 -21   7  16     4709.24     5313.18    285.08 o
 -19   7  16     3043.23     3551.64    233.70 o
 -17   7  16     8095.86     7970.94    261.69 o
 -15   7  16     1993.94     2140.80    152.36 o
 -13   7  16     4880.61     4825.08    206.47 o
 -11   7  16     4281.67     4337.53    308.98 o
  -9   7  16     3748.04     3864.57    276.96 o
  -7   7  16     6628.63     6362.94    343.55 o
  -5   7  16     5321.76     5018.71    316.72 o
  -3   7  16     5456.54     5418.37    341.72 o
  -1   7  16     6776.36     6748.60    376.90 o
   1   7  16     4606.93     4226.50    331.92 o
   3   7  16     4245.68     4446.55    753.03 o
   5   7  16     4124.23     3970.04    348.05 o
 -18   8  16      671.93      644.70    160.29 o
 -16   8  16     7197.37     7726.08    254.87 o
 -14   8  16     6581.63     6640.16    372.55 o
 -12   8  16     2711.67     2975.10    283.48 o
 -10   8  16     4849.51     5277.37    338.44 o
  -8   8  16     3021.35     3201.20    288.22 o
  -6   8  16     5248.15     5392.03    358.74 o
  -4   8  16    13327.02    12789.18    507.68 o
  -2   8  16     6598.73     6363.56    396.16 o
   0   8  16     2372.80     2903.14    347.25 o
   2   8  16     5235.38     5339.55    397.68 o
 -11   9  16    16984.36    17215.36    614.73 o
  -9   9  16    16956.21    15842.13    604.62 o
  -7   9  16    16831.81    16937.08    629.25 o
  -5   9  16    13296.35    13415.89    790.88 o
 -29   1  17    12728.03    12320.89    496.88 o
 -27   1  17     7960.49     8079.99    400.06 o
 -25   1  17    15553.87    15355.74    413.35 o
 -23   1  17    13481.29    14005.06    234.45 o
 -21   1  17     6272.63     6679.62    143.31 o
 -19   1  17     3357.90     3517.10     98.47 o
 -17   1  17     9242.67     9422.43    151.58 o
 -15   1  17     1611.05     1796.72     65.11 o
 -13   1  17    10607.40    10361.69    128.98 o
 -11   1  17     8784.80     8713.07    123.02 o
  -9   1  17    18064.77    18110.08    193.53 o
  -7   1  17    21566.46    21033.22    251.60 o
  -5   1  17    13088.62    12666.15    171.42 o
  -3   1  17    11153.67    10934.84    142.35 o
  -1   1  17     7356.70     7031.27    136.23 o
   1   1  17     3170.70     3435.85    126.28 o
   3   1  17    11439.79    11501.71    256.60 o
   5   1  17    11982.34    11902.96    243.09 o
   7   1  17     2580.36     2366.39    135.66 o
   9   1  17     6052.40     6218.38    216.54 o
  11   1  17     5564.94     5728.37    221.02 o
  13   1  17     2730.78     2939.37    175.03 o
 -28   2  17     6017.36     6495.85    304.91 o
 -26   2  17    11114.56    11556.78    379.76 o
 -24   2  17    13201.54    12942.58    679.09 o
 -22   2  17    15197.98    14822.08    325.43 o
 -20   2  17     7267.29     7369.22    288.90 o
 -18   2  17    27609.88    28059.90    399.21 o
 -16   2  17    11804.83    11391.59    204.52 o
 -14   2  17    34483.72    34361.17    343.77 o
 -12   2  17    24750.75    24949.86    224.42 o
 -10   2  17     5515.31     5056.00     86.37 o
  -8   2  17    15349.58    14974.77    173.17 o
  -6   2  17    25913.51    24886.13    257.29 o
  -4   2  17    16778.51    16508.26    191.73 o
  -2   2  17    43471.57    42944.93    400.40 o
   0   2  17    19012.14    18649.85    247.94 o
   2   2  17     4248.28     3914.94    136.66 o
   4   2  17    15999.67    15747.62    294.43 o
   6   2  17    12552.84    12859.51    281.62 o
   8   2  17     8479.93     8324.09    235.55 o
  10   2  17    12711.36    12916.62    300.65 o
  12   2  17     5698.84     5797.72    220.67 o
 -27   3  17        8.72      148.03    162.16 o
 -25   3  17     2561.81     2679.36    261.72 o
 -23   3  17     3003.50     3083.66    178.23 o
 -21   3  17     1445.32     1538.46    192.91 o
 -19   3  17      175.09      108.26     73.36 o
 -17   3  17     6789.83     6537.93    165.09 o
 -15   3  17       25.38       17.51     63.74 o
 -13   3  17     6427.95     6069.12    155.34 o
 -11   3  17       78.40      169.53     54.41 o
  -9   3  17       14.29       80.49     54.45 o
  -7   3  17       36.50       58.30     42.03 o
  -5   3  17      556.94      619.54     56.35 o
  -3   3  17      656.81      556.83     59.19 o
  -1   3  17     1160.22     1218.85     88.71 o
   1   3  17     1774.38     2018.08    111.85 o
   3   3  17     1839.68     1803.98    120.81 o
   5   3  17     1870.96     2116.75    133.15 o
   7   3  17      469.33      428.52    104.63 o
   9   3  17      549.29      450.93    120.70 o
  11   3  17        1.16       69.05    113.24 o
 -26   4  17     4724.52     4596.28    234.91 o
 -24   4  17    13182.19    12716.26    331.42 o
 -22   4  17     6465.92     7035.10    245.19 o
 -20   4  17    17419.43    16975.93    367.11 o
 -18   4  17    10792.24    11146.88    243.76 o
 -16   4  17    13639.83    13960.77    382.93 o
 -14   4  17    12656.06    12322.70    232.70 o
 -12   4  17    19484.47    20089.18    336.52 o
 -10   4  17    33881.27    34088.49    446.75 o
  -8   4  17    20828.93    20394.82    338.63 o
  -6   4  17    27156.81    27579.53    418.54 o
  -4   4  17    16272.25    16444.84    233.69 o
  -2   4  17    10330.51    10525.81    271.25 o
   0   4  17    16707.59    16259.60    321.79 o
   2   4  17    19297.11    18118.34    351.57 o
   4   4  17     8718.16     8696.53    368.97 o
   6   4  17    11749.59    11625.79    280.01 o
   8   4  17     6234.69     6320.23    329.61 o
  10   4  17     8020.51     8378.64    401.87 o
 -25   5  17     7795.45     8026.55    287.84 o
 -23   5  17     8664.47     8608.02    291.16 o
 -21   5  17    11575.19    11522.55    314.21 o
 -19   5  17    17746.46    17593.83    480.63 o
 -17   5  17    19076.10    19086.13    342.85 o
 -15   5  17    25035.71    24671.66    398.26 o
 -13   5  17     8636.37     8419.12    246.16 o
 -11   5  17    33294.96    32995.99    482.15 o
  -9   5  17    35884.00    34932.62    563.94 o
  -7   5  17    16501.13    16044.92    332.71 o
  -5   5  17    18218.53    18288.31    578.94 o
  -3   5  17    25768.87    25217.60    450.75 o
  -1   5  17    18243.23    18126.63    362.21 o
   1   5  17    20466.00    20596.96    621.14 o
   3   5  17    21403.75    21099.19    526.18 o
   5   5  17    12538.65    12947.59    428.18 o
   7   5  17    10938.03    10335.32    407.62 o
   9   5  17     9617.92    10662.08    436.81 o
 -24   6  17      216.57      226.17    170.46 o
 -22   6  17       21.08      -92.58    145.02 o
 -20   6  17       46.46       86.57    135.71 o
 -18   6  17      230.12      108.34    112.26 o
 -16   6  17      328.54      309.44    110.33 o
 -14   6  17     1515.37     1493.13    133.76 o
 -12   6  17      878.87     1026.60    120.05 o
 -10   6  17      273.37      142.59     94.22 o
  -8   6  17      355.57      513.83     97.07 o
  -6   6  17      289.28      311.79     88.34 o
  -4   6  17      643.86      549.86    127.29 o
  -2   6  17     2170.02     1921.81    236.52 o
   0   6  17       74.86      -10.79    177.61 o
   2   6  17     1092.21     1127.34    232.57 o
   4   6  17       12.71      180.01    250.42 o
   6   6  17      218.54      -33.46    157.99 o
   8   6  17       22.01       34.56    194.75 o
 -21   7  17    10155.09    10332.90    370.00 o
 -19   7  17     7055.80     6437.22    283.53 o
 -17   7  17    12107.18    11592.05    313.67 o
 -15   7  17    12305.35    11938.05    308.32 o
 -13   7  17    10315.72    10163.10    373.12 o
 -11   7  17     8220.41     8155.79    237.75 o
  -9   7  17     8443.48     8535.26    231.70 o
  -7   7  17     9328.35     9063.73    408.20 o
  -5   7  17    12740.49    12401.80    475.73 o
  -3   7  17    14979.51    14562.68    520.97 o
  -1   7  17    13353.02    13020.49    508.04 o
   1   7  17    13555.96    12819.56    516.85 o
   3   7  17     9001.91     8211.88    557.62 o
   5   7  17     5666.67     5922.77    406.84 o
 -16   8  17     8810.04     9010.78    278.47 o
 -14   8  17     3161.58     3434.98    298.69 o
 -12   8  17     7453.62     7394.43    391.60 o
 -10   8  17     9057.89     9134.02    430.30 o
  -8   8  17     6827.27     6789.43    389.20 o
  -6   8  17     2646.46     2073.98    263.81 o
  -4   8  17     6735.16     6334.09    387.10 o
  -2   8  17     3747.31     3068.99    319.57 o
   0   8  17     4766.51     5230.15    674.03 o
 -28   0  18    21824.32    20219.55    594.15 o
 -26   0  18    23716.05    22940.32    654.44 o
 -24   0  18    21263.13    20182.15    604.27 o
 -22   0  18    39693.16    37434.03    958.56 o
 -20   0  18    14201.65    13793.06    486.76 o
 -18   0  18     8771.63     8900.29    215.40 o
 -16   0  18    33860.12    34847.37    516.94 o
 -14   0  18    20764.46    21271.60    359.64 o
 -12   0  18     2779.14     2864.99    106.05 o
 -10   0  18    19612.59    20447.66    329.68 o
  -8   0  18    18013.94    17862.93    373.19 o
  -6   0  18    24939.99    25600.00    730.42 o
  -4   0  18    30571.05    31774.07    435.14 o
  -2   0  18    15782.06    15228.76    430.90 o
   0   0  18     3737.29     3820.05    207.24 o
   2   0  18    39016.04    39031.80    659.35 o
   4   0  18    14181.34    14624.41    431.24 o
   6   0  18    16098.40    17312.61    713.86 o
   8   0  18     9104.18    10049.68    413.04 o
  10   0  18     6414.91     6968.92    411.94 o
  12   0  18     3465.30     3785.60    276.00 o
 -29   1  18     1582.71     1593.64    239.86 o
 -27   1  18     3669.46     3582.06    294.87 o
 -25   1  18     6156.68     6543.97    537.38 o
 -23   1  18     5024.01     5167.19    167.28 o
 -21   1  18    10312.81    10898.36    205.46 o
 -19   1  18     5321.15     5588.17    130.36 o
 -17   1  18    13631.91    13990.25    195.01 o
 -15   1  18    17124.88    17306.84    197.56 o
 -13   1  18     7144.31     7196.66    120.28 o
 -11   1  18    17876.55    17859.12    194.38 o
  -9   1  18     9735.25     9930.09    147.34 o
  -7   1  18     4628.43     4627.31    122.28 o
  -5   1  18    10263.15     9868.98    179.73 o
  -3   1  18    32154.77    31428.63    373.94 o
  -1   1  18     4251.20     4337.30    135.53 o
   1   1  18     6271.41     6316.33    165.47 o
   3   1  18     3375.34     3418.89    137.59 o
   5   1  18     2286.35     2333.74    134.01 o
   7   1  18     4505.69     4468.72    186.94 o
   9   1  18     1517.47     1383.48    142.26 o
  11   1  18     2641.19     3023.49    317.05 o
 -28   2  18     4171.35     4063.52    259.29 o
 -26   2  18     5170.83     5381.73    274.46 o
 -24   2  18     5080.11     5227.63    328.32 o
 -22   2  18     5005.08     5122.83    200.53 o
 -20   2  18     6588.94     6980.66    180.71 o
 -18   2  18     6348.59     6534.53    174.03 o
 -16   2  18      849.74      907.84     83.17 o
 -14   2  18     1117.13     1279.10     61.83 o
 -12   2  18      676.82      817.39     51.23 o
 -10   2  18     1952.69     2331.53     76.80 o
  -8   2  18     3717.06     3908.11    102.12 o
  -6   2  18     1529.02     1903.48     79.89 o
  -4   2  18     3483.24     3897.42    120.00 o
  -2   2  18    10690.06    10824.44    176.99 o
   0   2  18     7331.61     7781.38    178.14 o
   2   2  18     1110.67     1342.22    111.80 o
   4   2  18     8185.53     8439.48    208.08 o
   6   2  18      315.22      398.20    106.08 o
   8   2  18     1648.26     1786.87    153.79 o
  10   2  18     3378.12     3415.77    241.08 o
  12   2  18      462.97      470.29    186.32 o
 -27   3  18     5990.03     6183.27    309.80 o
 -25   3  18    16176.29    15443.21    455.92 o
 -23   3  18    13108.43    12984.07    320.82 o
 -21   3  18    15845.71    16062.70    351.16 o
 -19   3  18    19888.11    20635.36    339.75 o
 -17   3  18    17606.34    17764.94    284.06 o
 -15   3  18    15079.16    15391.59    257.61 o
 -13   3  18    22364.27    22218.86    287.90 o
 -11   3  18    16583.94    17021.05    334.29 o
  -9   3  18    22567.08    22722.83    332.88 o
  -7   3  18    19211.28    19259.79    245.09 o
  -5   3  18    20893.94    20069.45    284.53 o
  -3   3  18    23143.67    22882.47    298.24 o
  -1   3  18    29412.52    29771.19    598.37 o
   1   3  18    10053.00    10172.20    268.35 o
   3   3  18    15754.05    15633.15    346.50 o
   5   3  18    14477.58    14560.68    337.79 o
   7   3  18     4678.01     4968.35    212.97 o
   9   3  18    13908.40    13559.96    340.45 o
  11   3  18    11517.80    11984.08    446.96 o
 -26   4  18     2601.62     2799.00    194.92 o
 -24   4  18     2511.96     2856.63    253.19 o
 -22   4  18     3467.57     3404.26    188.91 o
 -20   4  18      401.15      494.92    119.03 o
 -18   4  18     3962.97     3946.77    205.53 o
 -16   4  18     6142.99     5876.68    180.66 o
 -14   4  18     9252.60     8879.09    268.07 o
 -12   4  18     4986.11     5172.99    205.05 o
 -10   4  18    13099.33    12747.60    243.31 o
  -8   4  18     5982.45     5919.77    179.62 o
  -6   4  18    11786.44    11435.58    249.31 o
  -4   4  18     4305.74     4477.11    113.34 o
  -2   4  18     2355.14     2607.22    108.82 o
   0   4  18     3191.58     3245.35    156.37 o
   2   4  18     7467.62     7669.01    347.49 o
   4   4  18     8855.45     8689.00    244.62 o
   6   4  18     6758.98     6634.21    307.68 o
   8   4  18     5963.46     6177.27    211.91 o
  10   4  18     3508.20     3049.58    293.14 o
 -25   5  18     1625.31     1543.66    214.47 o
 -23   5  18     2071.16     2219.11    179.50 o
 -21   5  18     1766.08     1847.46    228.77 o
 -19   5  18     3682.52     4142.43    171.73 o
 -17   5  18      214.91      370.65     94.03 o
 -15   5  18      526.26      530.33     97.40 o
 -13   5  18     1865.18     1905.94    124.74 o
 -11   5  18      178.29      346.83    150.51 o
  -9   5  18     1755.23     1962.48    136.11 o
  -7   5  18     4985.20     4954.54    184.88 o
  -5   5  18      144.27      221.38     93.47 o
  -3   5  18       76.71      165.46     88.59 o
  -1   5  18      876.03      874.32    108.33 o
   1   5  18     1040.97     1080.48     99.71 o
   3   5  18     1249.57     1367.06    154.22 o
   5   5  18     1314.80     1475.67    364.63 o
   7   5  18     1128.37      882.65    219.12 o
   9   5  18     1079.83     1314.17    348.13 o
 -22   6  18    14142.94    14423.33    637.94 o
 -20   6  18    14600.01    13633.31    407.41 o
 -18   6  18    20408.27    20633.70    642.85 o
 -16   6  18    17742.88    17555.40    379.77 o
 -14   6  18    10830.14    10680.47    343.81 o
 -12   6  18    17695.76    18152.03    376.31 o
 -10   6  18    21679.82    21257.00    446.29 o
  -8   6  18    15577.88    14911.35    326.44 o
  -6   6  18     5998.85     6260.19    203.19 o
  -4   6  18    15243.96    15175.63    360.73 o
  -2   6  18    15543.55    15018.00    521.48 o
   0   6  18    11649.83    12200.73    487.28 o
   2   6  18    10736.11    10041.03    461.46 o
   4   6  18    10875.78    11340.77    673.37 o
   6   6  18     4891.19     4847.57    296.84 o
 -21   7  18     4847.67     4643.61    345.49 o
 -19   7  18     3948.70     4015.82    243.10 o
 -17   7  18     6397.52     7264.87    252.63 o
 -15   7  18     2242.65     2364.55    162.64 o
 -13   7  18     3211.23     3771.64    182.59 o
 -11   7  18     3757.91     3996.43    242.69 o
  -9   7  18     3352.26     3348.01    156.73 o
  -7   7  18     1352.95     1389.08    222.97 o
  -5   7  18     1819.86     1960.53    253.10 o
  -3   7  18      741.40      507.91    204.61 o
  -1   7  18     1769.38     2153.98    751.27 o
   1   7  18     2400.95     2819.49    301.25 o
   3   7  18     2305.86     2267.98    299.45 o
 -16   8  18     4173.40     3778.94    203.09 o
 -14   8  18     3150.31     2918.12    286.00 o
 -12   8  18     1976.49     1667.44    260.99 o
 -10   8  18     1444.95     1490.26    304.34 o
  -8   8  18     3180.99     3232.46    297.91 o
  -6   8  18     2589.36     2253.29    274.13 o
  -4   8  18     6874.94     5949.85    384.03 o
  -2   8  18     4834.78     4557.96    455.29 o
 -29   1  19     9387.37     8499.41    419.87 o
 -27   1  19    11042.40    10330.71    459.48 o
 -25   1  19    10482.61    10524.81    471.36 o
 -23   1  19    19722.63    19043.60    342.94 o
 -21   1  19    13005.32    13321.16    273.02 o
 -19   1  19     7055.27     7308.25    158.80 o
 -17   1  19    30092.47    30597.21    387.28 o
 -15   1  19    19763.95    19443.34    233.93 o
 -13   1  19     7902.96     8106.83    155.80 o
 -11   1  19    11544.00    11504.81    175.22 o
  -9   1  19     6579.90     6296.63    133.81 o
  -7   1  19     2065.82     1964.83     85.89 o
  -5   1  19    14769.69    14496.29    223.71 o
  -3   1  19    10623.84    10643.66    168.81 o
  -1   1  19     3157.33     3057.26    123.12 o
   1   1  19    10557.36    10758.69    254.32 o
   3   1  19    16708.59    16149.60    276.10 o
   5   1  19     8880.81     9510.76    232.37 o
   7   1  19     8661.88     9610.21    266.91 o
   9   1  19     7072.72     7530.54    250.97 o
  11   1  19     2782.88     3191.42    242.10 o
 -28   2  19     8681.96     9097.00    383.12 o
 -26   2  19     8780.32     8980.36    339.19 o
 -24   2  19    10784.50    11439.05    371.08 o
 -22   2  19    29611.65    30247.19    517.47 o
 -20   2  19     7994.95     8437.29    200.78 o
 -18   2  19    27200.12    26378.73    361.37 o
 -16   2  19    16417.07    17114.36    238.09 o
 -14   2  19    12516.53    12380.92    166.90 o
 -12   2  19     9607.12     9547.74    141.25 o
 -10   2  19    19038.54    18764.38    216.57 o
  -8   2  19     3402.33     3614.22    102.14 o
  -6   2  19    12622.07    12409.91    185.11 o
  -4   2  19    12499.24    12119.28    196.87 o
  -2   2  19     9800.63    10196.25    185.95 o
   0   2  19     8607.11     8643.46    191.68 o
   2   2  19     6523.45     6742.16    191.03 o
   4   2  19     3262.35     3405.35    165.22 o
   6   2  19     4386.44     4747.55    198.24 o
   8   2  19     5330.69     5980.66    222.47 o
  10   2  19     2795.25     3252.26    182.59 o
 -27   3  19       82.25      160.17    197.83 o
 -25   3  19       52.16      107.97    150.46 o
 -23   3  19        2.88     -102.30    102.30 o
 -21   3  19     4383.36     4239.33    192.50 o
 -19   3  19     4890.30     4864.39    168.45 o
 -17   3  19        6.67      -41.98     74.08 o
 -15   3  19      994.89      881.82     90.31 o
 -13   3  19      139.85      131.72     72.38 o
 -11   3  19       97.84       25.47     70.41 o
  -9   3  19      391.70      578.37     58.76 o
  -7   3  19      468.36      340.63     62.28 o
  -5   3  19     2796.86     2647.57    100.11 o
  -3   3  19      781.56      938.53     96.86 o
  -1   3  19      568.85      704.30     94.55 o
   1   3  19      251.67       -1.39    113.99 o
   3   3  19        9.73       11.79    105.04 o
   5   3  19      459.53      442.87    120.80 o
   7   3  19      140.70       -7.23    114.97 o
   9   3  19      133.32      -91.43    116.08 o
 -26   4  19     8100.25     7656.97    278.14 o
 -24   4  19    11404.97    11319.17    315.92 o
 -22   4  19     6712.48     6689.95    241.97 o
 -20   4  19    22855.39    22228.55    438.43 o
 -18   4  19     9758.00     9910.24    235.23 o
 -16   4  19    19253.36    19034.69    333.87 o
 -14   4  19    14021.99    13440.03    270.49 o
 -12   4  19    14071.52    13929.39    276.69 o
 -10   4  19    17507.61    17166.69    363.09 o
  -8   4  19    21265.82    21022.84    357.95 o
  -6   4  19    11285.65    11323.45    253.58 o
  -4   4  19    13888.97    13948.70    222.46 o
  -2   4  19    11980.45    11820.21    250.59 o
   0   4  19    10701.74    10544.21    243.01 o
   2   4  19    13786.77    13998.05    317.60 o
   4   4  19     8009.23     8147.02    358.33 o
   6   4  19     4353.37     4926.45    318.54 o
   8   4  19     4358.78     4925.14    203.91 o
 -25   5  19    12850.30    12673.71    528.88 o
 -23   5  19     7087.52     6780.24    262.34 o
 -21   5  19    11075.94    11316.64    314.48 o
 -19   5  19    11998.47    12251.59    401.86 o
 -17   5  19    12503.71    12488.89    322.64 o
 -15   5  19    15480.23    15165.89    302.48 o
 -13   5  19    11360.58    10703.55    275.68 o
 -11   5  19    29751.59    29312.55    509.08 o
  -9   5  19    21962.03    21388.61    410.48 o
  -7   5  19    12572.77    11929.85    288.05 o
  -5   5  19    14017.89    13734.83    316.06 o
  -3   5  19    18228.64    18042.75    399.69 o
  -1   5  19     8107.28     8013.47    236.81 o
   1   5  19    11426.64    11381.24    241.44 o
   3   5  19     7710.03     7623.03    335.00 o
   5   5  19     7451.88     7530.99    355.21 o
   7   5  19     5893.87     5691.16    349.65 o
 -22   6  19      130.46      195.25    154.66 o
 -20   6  19      142.00      434.25    151.65 o
 -18   6  19       23.25      281.55    135.14 o
 -16   6  19      128.93      232.24    108.87 o
 -14   6  19        1.70      112.24    102.18 o
 -12   6  19       94.47      174.29    101.16 o
 -10   6  19      567.44      560.07    114.58 o
  -8   6  19        7.03       48.32     90.37 o
  -6   6  19      412.01      494.96     98.68 o
  -4   6  19       44.02       -2.98    151.74 o
  -2   6  19       14.84       28.56    175.58 o
   0   6  19      190.67       28.47    184.68 o
   2   6  19       97.37       16.44    201.32 o
   4   6  19      295.11      133.99    218.52 o
 -19   7  19    10312.59    10424.44    359.52 o
 -17   7  19    12559.11    11990.10    351.60 o
 -15   7  19    10143.17    10516.36    506.87 o
 -13   7  19     8471.34     8702.06    261.47 o
 -11   7  19     7479.47     7556.41    235.05 o
  -9   7  19    11104.59    10396.06    448.60 o
  -7   7  19     6249.41     6231.75    355.70 o
  -5   7  19     6560.54     6363.76    369.18 o
  -3   7  19     8439.19     8257.86    427.10 o
  -1   7  19     6876.93     6847.09    397.29 o
   1   7  19     5881.18     6006.37    932.59 o
 -14   8  19     7087.30     7427.61    400.05 o
 -12   8  19    11567.18    11697.66    627.60 o
 -10   8  19    10289.92     8748.28    430.55 o
  -8   8  19    12599.00    11897.24    505.23 o
  -6   8  19     7268.46     7682.58    429.94 o
  -4   8  19     7812.45     7309.29    424.93 o
 -28   0  20     7865.73     7509.16    340.21 o
 -26   0  20    19598.52    19216.54    588.87 o
 -24   0  20    29762.56    28557.89    790.00 o
 -22   0  20    23550.09    21924.98    663.25 o
 -20   0  20    13509.36    12934.41    488.52 o
 -18   0  20    38690.89    38709.47   1458.75 o
 -16   0  20    66408.06    67019.09   1312.29 o
 -14   0  20    83395.17    84514.66    972.07 o
 -12   0  20    50786.91    49914.87    753.47 o
 -10   0  20    35323.82    34055.30    676.90 o
  -8   0  20    38844.99    39267.61    760.07 o
  -6   0  20    20245.78    20173.40    499.97 o
  -4   0  20    27268.45    26591.27    363.00 o
  -2   0  20    11169.74    11526.96    305.33 o
   0   0  20     5393.84     5579.65    234.80 o
   2   0  20    19358.41    19094.56   1168.93 o
   4   0  20     7779.83     7995.48    341.93 o
   6   0  20    10390.82    11089.52    410.15 o
   8   0  20     8074.66     8566.95    315.23 o
  10   0  20     3385.08     3278.17    397.86 o
 -29   1  20     1940.68     2157.42    262.75 o
 -27   1  20     1665.82     1735.36    249.54 o
 -25   1  20    10815.18    10370.65    811.12 o
 -23   1  20     2626.23     2677.91    137.72 o
 -21   1  20     7971.30     8000.52    210.72 o
 -19   1  20    17173.72    16286.25    320.70 o
 -17   1  20    10366.56    10681.22    181.10 o
 -15   1  20     5864.02     5698.20    124.68 o
 -13   1  20    13862.08    13522.70    192.22 o
 -11   1  20     6446.69     6303.25    131.37 o
  -9   1  20     8877.65     8985.84    214.88 o
  -7   1  20     9635.59     9627.17    191.11 o
  -5   1  20     4678.64     4522.10    134.70 o
  -3   1  20    14752.53    14859.42    206.96 o
  -1   1  20      699.66      654.27    126.46 o
   1   1  20     3546.59     3929.25    204.61 o
   3   1  20     2339.27     2728.90    148.74 o
   5   1  20     1942.66     2001.02    140.18 o
   7   1  20     1230.02     1174.80    142.79 o
   9   1  20      752.92      941.64    143.56 o
 -28   2  20     5490.07     4962.92    432.85 o
 -26   2  20     1075.49     1156.81    175.83 o
 -24   2  20     2746.94     2563.97    207.62 o
 -22   2  20     6303.95     6693.92    228.88 o
 -20   2  20     3228.82     3387.57    142.12 o
 -18   2  20     7389.86     7546.99    180.21 o
 -16   2  20     6632.91     6604.61    122.10 o
 -14   2  20     1001.83     1074.98     62.67 o
 -12   2  20     5761.06     5808.35    114.97 o
 -10   2  20     9912.34     9810.31    169.80 o
  -8   2  20      561.32      597.31     73.95 o
  -6   2  20     1355.83     1336.59     89.87 o
  -4   2  20      349.49      446.08     69.87 o
  -2   2  20      112.82      130.36     69.33 o
   0   2  20     2423.68     2580.56    135.13 o
   2   2  20      937.53     1042.01    111.90 o
   4   2  20     1148.97     1411.41    147.57 o
   6   2  20     1827.75     2051.59    154.39 o
   8   2  20     2549.81     2657.29    173.31 o
 -27   3  20     9914.38     9622.76    790.66 o
 -25   3  20    15938.71    16241.89    475.57 o
 -23   3  20    15936.43    16392.71    368.69 o
 -21   3  20    14767.00    14355.63    333.60 o
 -19   3  20    21395.79    21201.81    354.63 o
 -17   3  20    22597.56    23192.96    372.97 o
 -15   3  20    14121.28    13987.45    254.20 o
 -13   3  20    11342.17    11373.27    226.28 o
 -11   3  20    23995.69    24018.56    416.17 o
  -9   3  20    13278.53    13521.20    197.42 o
  -7   3  20    14152.52    14175.55    223.00 o
  -5   3  20    23760.36    23267.97    507.29 o
  -3   3  20     9410.77     9243.81    211.46 o
  -1   3  20    15249.30    15213.55    522.36 o
   1   3  20    15110.51    15884.50    358.31 o
   3   3  20    11130.87    10988.19    300.01 o
   5   3  20     9497.83     9627.90    292.02 o
   7   3  20     8070.20     8225.56    415.54 o
   9   3  20     7244.59     7945.36    342.94 o
 -26   4  20     7298.37     8001.95    368.85 o
 -24   4  20     4986.74     5260.58    267.96 o
 -22   4  20     5139.40     4923.40    218.13 o
 -20   4  20      896.26     1162.92    138.44 o
 -18   4  20     1835.70     2094.90    131.26 o
 -16   4  20     5078.43     5428.43    181.42 o
 -14   4  20     8799.26     8838.67    221.73 o
 -12   4  20     2423.51     2652.03    140.26 o
 -10   4  20     8675.62     8420.62    219.59 o
  -8   4  20     3914.92     3688.21    159.67 o
  -6   4  20     9016.04     8694.71    343.13 o
  -4   4  20     7606.69     7707.29    206.39 o
  -2   4  20     7446.06     7416.42    206.26 o
   0   4  20     5304.17     5792.89    194.05 o
   2   4  20     5403.31     5774.21    215.71 o
   4   4  20     5173.03     5430.39    212.13 o
   6   4  20     5326.47     5428.93    218.54 o
 -25   5  20      913.94      972.57    158.12 o
 -23   5  20     4470.07     4054.03    218.05 o
 -21   5  20      765.56      589.43    135.82 o
 -19   5  20     1932.82     1891.79    138.40 o
 -17   5  20     4887.13     4668.80    181.77 o
 -15   5  20     4838.39     4594.19    195.05 o
 -13   5  20     9791.92     9644.11    264.77 o
 -11   5  20     6239.30     5935.76    214.20 o
  -9   5  20     4949.79     4880.08    196.97 o
  -7   5  20     6207.29     6362.77    266.68 o
  -5   5  20     2060.68     2036.85    145.86 o
  -3   5  20     1393.94     1132.95    126.15 o
  -1   5  20     5419.90     5404.03    205.76 o
   1   5  20     2386.67     2277.50    134.22 o
   3   5  20     1737.40     1716.81    124.77 o
   5   5  20     1805.30     1922.94    297.73 o
 -22   6  20    13998.62    13903.68    732.34 o
 -20   6  20    12399.31    11413.78    380.34 o
 -18   6  20    18260.93    17850.63    396.42 o
 -16   6  20     9130.73     9731.13    281.46 o
 -14   6  20     4937.99     4834.90    205.00 o
 -12   6  20    17226.91    16558.54    366.64 o
 -10   6  20    15917.22    16018.31    413.17 o
  -8   6  20     8502.93     8371.13    248.11 o
  -6   6  20     8519.75     8242.66    241.19 o
  -4   6  20     9891.95     9811.42    257.71 o
  -2   6  20     9972.77     9185.56    425.59 o
   0   6  20     8410.93     8000.41    421.81 o
   2   6  20     5726.49     6011.29    427.13 o
   4   6  20     5685.08     6323.07    594.59 o
 -19   7  20     4277.36     4116.82    255.04 o
 -17   7  20     4655.96     4541.56    215.65 o
 -15   7  20     1875.88     2238.57    163.09 o
 -13   7  20     1760.32     1872.32    148.50 o
 -11   7  20     3272.93     3631.04    250.65 o
  -9   7  20     3927.86     4318.55    181.02 o
  -7   7  20     3728.11     3545.37    297.40 o
  -5   7  20     3032.04     3109.92    296.27 o
  -3   7  20     1931.06     1941.05    265.07 o
  -1   7  20     3478.33     3064.11    378.49 o
 -12   8  20     1541.45     2171.14    278.67 o
 -10   8  20      743.27      879.73    232.19 o
  -8   8  20     2141.62     1949.98    281.13 o
 -27   1  21    10146.30     9066.28    439.23 o
 -25   1  21    16764.90    15613.80    587.55 o
 -23   1  21    16883.93    16412.55    316.03 o
 -21   1  21     6581.44     6836.00    199.14 o
 -19   1  21    14750.52    14175.69    289.79 o
 -17   1  21    22593.45    22408.35    337.49 o
 -15   1  21    26159.16    25759.84    304.72 o
 -13   1  21    40758.83    39621.88    496.68 o
 -11   1  21    38930.58    38720.35    429.44 o
  -9   1  21    23188.58    24241.84    331.37 o
  -7   1  21    25446.14    26010.04    411.65 o
  -5   1  21    19195.50    19319.05    299.76 o
  -3   1  21    13330.63    13909.70    222.60 o
  -1   1  21     9601.67     9671.36    229.76 o
   1   1  21     7138.80     7253.32    208.65 o
   3   1  21     8613.30     8585.84    229.21 o
   5   1  21     6422.27     6947.46    238.87 o
   7   1  21     4213.80     4233.64    287.83 o
   9   1  21     4818.46     5228.72    250.99 o
 -28   2  21     4226.42     4797.64    397.42 o
 -26   2  21     7504.84     7475.96    402.04 o
 -24   2  21     8829.77     9310.11    494.68 o
 -22   2  21     8278.16     8746.58    621.44 o
 -20   2  21     7023.41     6920.10    192.08 o
 -18   2  21    22082.29    22643.46    410.43 o
 -16   2  21     4447.22     4497.06    107.31 o
 -14   2  21    10168.47    10190.65    161.86 o
 -12   2  21     6074.72     6271.84    150.43 o
 -10   2  21     7017.11     7385.01    212.09 o
  -8   2  21    13967.39    13749.22    256.43 o
  -6   2  21    24083.59    23500.78    343.76 o
  -4   2  21     7088.05     7474.27    170.82 o
  -2   2  21    15613.77    15239.77    237.97 o
   0   2  21     6820.58     7153.85    201.50 o
   2   2  21     4461.45     5061.39    196.81 o
   4   2  21    10809.55    10853.41    280.88 o
   6   2  21     8344.30     9039.08    265.84 o
   8   2  21     2857.48     3432.16    291.77 o
 -27   3  21        2.78       47.60    232.16 o
 -25   3  21       59.66       95.96    150.62 o
 -23   3  21      252.83       98.55    110.33 o
 -21   3  21     3025.35     3138.38    177.76 o
 -19   3  21      731.53      757.14    101.81 o
 -17   3  21       55.71       62.55     80.31 o
 -15   3  21       77.99       47.30     97.70 o
 -13   3  21       31.34       -2.81     75.43 o
 -11   3  21     1209.28     1248.83     81.25 o
  -9   3  21     4556.63     4433.35    134.86 o
  -7   3  21      177.04      165.48     79.21 o
  -5   3  21      133.39      113.02     86.53 o
  -3   3  21      187.73      175.64     88.65 o
  -1   3  21       18.28      219.18     99.43 o
   1   3  21        0.18       62.32    114.69 o
   3   3  21      697.43      659.21    136.09 o
   5   3  21      145.37      102.98    127.29 o
   7   3  21       20.11      -29.33    125.08 o
 -26   4  21    14683.33    14514.62    374.21 o
 -24   4  21    13489.95    13860.79    417.03 o
 -22   4  21     8579.79     8512.15    272.87 o
 -20   4  21    20540.00    19842.61    416.44 o
 -18   4  21    10633.22    10900.49    252.44 o
 -16   4  21    17170.62    17659.49    328.27 o
 -14   4  21    18381.26    18114.78    332.91 o
 -12   4  21    18234.85    17656.47    328.36 o
 -10   4  21    16602.48    16417.16    499.28 o
  -8   4  21    20349.41    20542.20    366.41 o
  -6   4  21     7202.46     7573.86    183.71 o
  -4   4  21    10747.57    10385.63    313.18 o
  -2   4  21     6954.36     7405.00    263.56 o
   0   4  21     7771.82     7528.06    220.94 o
   2   4  21     6867.46     6599.57    233.21 o
   4   4  21     3933.29     4213.10    199.08 o
   6   4  21     1461.34     1681.63    158.44 o
 -23   5  21     6385.01     6718.31    264.27 o
 -21   5  21    15249.11    15440.96    373.29 o
 -19   5  21    12162.57    12168.36    343.94 o
 -17   5  21     9922.74    10018.96    278.45 o
 -15   5  21    10527.12    10383.05    279.30 o
 -13   5  21    10685.86    10884.85    286.45 o
 -11   5  21    14039.37    13629.01    322.33 o
  -9   5  21    12421.46    12070.83    361.50 o
  -7   5  21     3138.47     2907.65    169.26 o
  -5   5  21     5026.27     5109.02    207.06 o
  -3   5  21    12794.78    12316.44    311.21 o
  -1   5  21     4463.83     4774.46    266.46 o
   1   5  21     5130.45     4978.14    175.11 o
   3   5  21     6142.50     5939.92    204.66 o
 -22   6  21      484.00      469.60    216.53 o
 -20   6  21      720.39      683.08    168.73 o
 -18   6  21      813.35      742.67    132.12 o
 -16   6  21      912.45      940.17    136.46 o
 -14   6  21       86.99      185.16    111.20 o
 -12   6  21      387.79      331.31    109.93 o
 -10   6  21       86.75      194.95    108.28 o
  -8   6  21      601.00      471.68    153.97 o
  -6   6  21       85.85       66.29    163.73 o
  -4   6  21      178.40      189.46     93.57 o
  -2   6  21       73.47      102.47    185.22 o
   0   6  21        1.06      -78.60    206.72 o
   2   6  21       32.45      147.17    216.45 o
 -17   7  21     8788.56     8721.42    282.51 o
 -15   7  21     5711.09     5821.50    307.64 o
 -13   7  21     2869.70     3229.24    186.29 o
 -11   7  21     6273.23     6437.89    304.66 o
  -9   7  21     9253.52     9928.38    272.29 o
  -7   7  21     6120.53     6446.64    420.97 o
  -5   7  21     8960.09     7712.95    418.03 o
  -3   7  21     7159.18     7440.30    486.54 o
 -28   0  22    10658.82    10445.14    407.54 o
 -26   0  22    20562.53    19507.46    603.39 o
 -24   0  22    18591.03    18151.91    592.39 o
 -22   0  22    22547.61    21922.34    687.01 o
 -20   0  22     3865.16     3973.56    301.70 o
 -18   0  22    17236.16    16519.13    561.36 o
 -16   0  22    23571.05    22340.15    542.05 o
 -14   0  22    27758.75    27521.91    500.13 o
 -12   0  22    20474.58    20272.11    605.59 o
 -10   0  22    31127.60    32152.51    672.61 o
  -8   0  22    31960.16    30805.23    660.56 o
  -6   0  22    15329.72    15147.76    435.06 o
  -4   0  22    26562.22    25736.58    603.21 o
  -2   0  22    13440.62    13845.31    535.39 o
   0   0  22    12505.32    12879.54    423.69 o
   2   0  22    13893.76    14194.60    816.19 o
   4   0  22     7527.45     8232.32    368.62 o
   6   0  22     3558.41     3734.87    274.77 o
 -27   1  22     3985.38     4175.33    336.68 o
 -25   1  22     3111.30     3768.67    318.20 o
 -23   1  22     2165.14     2136.02    152.07 o
 -21   1  22     5589.83     5580.54    227.72 o
 -19   1  22     6430.91     6723.79    192.46 o
 -17   1  22     7714.27     7424.70    181.30 o
 -15   1  22     4247.67     4160.74    158.96 o
 -13   1  22     6754.45     7141.74    208.94 o
 -11   1  22     2109.39     2066.94    153.20 o
  -9   1  22     7053.43     7022.33    206.77 o
  -7   1  22     7880.23     8635.10    229.18 o
  -5   1  22    10659.06    10464.17    255.31 o
  -3   1  22    10104.47    10486.69    237.82 o
  -1   1  22     1047.70     1011.10    128.61 o
   1   1  22     2002.13     2149.61    143.76 o
   3   1  22     2781.17     2894.42    160.84 o
   5   1  22     4080.85     4376.19    207.65 o
   7   1  22      960.48      926.66    146.73 o
 -26   2  22     2191.96     2562.32    312.04 o
 -24   2  22     3215.56     2729.57    322.16 o
 -22   2  22     3420.86     3519.66    226.68 o
 -20   2  22     6326.00     6099.43    184.97 o
 -18   2  22     2024.30     2271.12    126.18 o
 -16   2  22     2518.09     2558.50     91.77 o
 -14   2  22     2024.36     2037.86     98.53 o
 -12   2  22     5453.61     5525.20    144.45 o
 -10   2  22    11559.18    11448.64    217.80 o
  -8   2  22     5499.31     5548.39    171.92 o
  -6   2  22     9283.91     9510.71    213.18 o
  -4   2  22     7225.73     7145.34    184.22 o
  -2   2  22     8630.27     8884.20    222.70 o
   0   2  22     2902.38     3437.79    180.33 o
   2   2  22     3025.60     3117.23    198.17 o
   4   2  22     2202.43     2379.37    192.43 o
   6   2  22     1218.93     1362.95    174.51 o
 -25   3  22    17776.78    17927.17    504.72 o
 -23   3  22    13209.26    12790.49    325.77 o
 -21   3  22    18836.98    18241.76    487.13 o
 -19   3  22    23192.09    23095.90    388.39 o
 -17   3  22    16421.21    16449.82    322.96 o
 -15   3  22    22379.55    21442.05    429.78 o
 -13   3  22    13083.73    12775.10    297.04 o
 -11   3  22    17523.41    17337.47    268.62 o
  -9   3  22    16885.83    16709.51    273.63 o
  -7   3  22    21192.85    21803.13    331.16 o
  -5   3  22    18004.25    18054.80    336.26 o
  -3   3  22    16606.67    16659.87    323.42 o
  -1   3  22    11348.51    11670.15    278.58 o
   1   3  22     8031.27     8441.71    273.90 o
   3   3  22    10991.85    11017.20    317.53 o
   5   3  22     6490.76     6425.13    256.05 o
 -24   4  22     4020.22     3906.86    211.99 o
 -22   4  22     4514.65     4552.89    217.76 o
 -20   4  22     1686.46     1731.89    204.37 o
 -18   4  22     4478.26     4343.60    175.65 o
 -16   4  22     7023.13     7397.10    252.75 o
 -14   4  22     6572.88     6657.89    250.67 o
 -12   4  22     3604.37     3814.99    164.15 o
 -10   4  22     6004.37     6602.78    293.55 o
  -8   4  22      465.77      581.26    114.27 o
  -6   4  22      386.99      287.02    115.10 o
  -4   4  22      625.14      720.26    107.80 o
  -2   4  22     1181.74     1104.16    121.13 o
   0   4  22     1084.66     1124.02    127.62 o
   2   4  22     2798.47     2887.51    206.03 o
   4   4  22     1367.84     1291.55    201.60 o
 -23   5  22     5041.42     5560.60    247.91 o
 -21   5  22     2464.79     2063.73    187.56 o
 -19   5  22     1963.97     1591.59    150.93 o
 -17   5  22     2420.18     2661.85    167.96 o
 -15   5  22     2224.18     2135.99    154.82 o
 -13   5  22     4998.47     5126.38    212.05 o
 -11   5  22     4291.36     4345.82    197.41 o
  -9   5  22     4201.42     4118.83    263.21 o
  -7   5  22     2358.49     2457.87    310.62 o
  -5   5  22     1108.46      996.31    132.67 o
  -3   5  22     1788.87     1669.91    182.96 o
  -1   5  22     5767.51     5710.22    219.96 o
   1   5  22     3388.58     3260.20    168.44 o
   3   5  22     1874.18     1983.73    140.26 o
 -20   6  22     8448.08     8116.01    495.56 o
 -18   6  22    12188.37    12008.22    325.10 o
 -16   6  22     9124.34     8809.81    275.91 o
 -14   6  22     4728.94     4758.05    303.64 o
 -12   6  22    17220.54    17145.27    383.25 o
 -10   6  22    17151.25    17275.59    382.45 o
  -8   6  22     7635.60     8108.99    332.79 o
  -6   6  22    12658.04    12775.12    315.38 o
  -4   6  22    14732.90    13979.80    328.47 o
  -2   6  22    10555.66    10962.33    485.32 o
   0   6  22     9812.23     9237.76    464.10 o
 -15   7  22     1606.13     1521.24    157.70 o
 -13   7  22     1729.88     1923.17    160.41 o
 -11   7  22     5991.40     6303.40    237.11 o
  -9   7  22     1821.43     1676.38    142.56 o
  -7   7  22     3176.78     2510.21    282.90 o
  -5   7  22     3557.47     3412.30    311.75 o
 -27   1  23    10709.48    10949.95    495.12 o
 -25   1  23     9776.25    10493.11    492.92 o
 -23   1  23    16862.86    16909.54    393.56 o
 -21   1  23     9948.34     9460.96    294.87 o
 -19   1  23    10622.59    10455.91    242.25 o
 -17   1  23    17856.42    17774.11    291.51 o
 -15   1  23    12025.80    11931.00    355.17 o
 -13   1  23     7384.75     7852.71    310.83 o
 -11   1  23    19622.67    20491.06    415.41 o
  -9   1  23    11013.18    10931.03    303.32 o
  -7   1  23    12089.29    12563.24    423.01 o
  -5   1  23    19307.21    19688.94    366.27 o
  -3   1  23    15596.42    15866.21    301.05 o
  -1   1  23    11129.54    11894.26    263.64 o
   1   1  23    19999.71    20708.02    362.55 o
   3   1  23    13376.13    14107.83    309.65 o
   5   1  23     5506.01     6184.94    240.06 o
 -26   2  23     8360.98     8762.16    489.40 o
 -24   2  23     9673.74     8368.70    481.48 o
 -22   2  23    14817.41    14517.04    632.44 o
 -20   2  23     8315.29     8807.22    269.15 o
 -18   2  23    18661.36    18486.28    306.10 o
 -16   2  23    21319.15    21226.42    323.75 o
 -14   2  23    12858.74    13398.95    297.63 o
 -12   2  23    10483.96    10578.34    244.23 o
 -10   2  23    16670.12    16278.73    316.41 o
  -8   2  23    12298.10    12565.05    300.31 o
  -6   2  23    22954.19    22561.55    447.61 o
  -4   2  23    22732.47    22568.00    517.44 o
  -2   2  23    14336.34    14990.37    392.71 o
   0   2  23     5594.79     6229.64    260.66 o
   2   2  23     8775.36     8528.39    376.02 o
   4   2  23     9316.81     9919.01    342.48 o
 -25   3  23      268.34      497.32    262.75 o
 -23   3  23      547.26      523.20    184.19 o
 -21   3  23     2638.25     2738.66    353.29 o
 -19   3  23     1098.84     1264.70    119.61 o
 -17   3  23      300.72      408.90     95.70 o
 -15   3  23       45.19       16.30    104.37 o
 -13   3  23      127.08       72.05     91.78 o
 -11   3  23       55.02       11.76     74.09 o
  -9   3  23      449.79      543.80     90.34 o
  -7   3  23       19.04      267.20     93.31 o
  -5   3  23      498.41      467.76     99.81 o
  -3   3  23      830.44      781.24    116.87 o
  -1   3  23      354.70      281.66    114.83 o
   1   3  23      428.48      307.70    119.66 o
   3   3  23      177.82      220.55    130.11 o
 -24   4  23     8648.67     8348.99    284.30 o
 -22   4  23     8333.25     7806.38    404.08 o
 -20   4  23    12162.26    11770.63    275.11 o
 -18   4  23    10949.25    10857.10    260.21 o
 -16   4  23     8546.72     8578.29    234.66 o
 -14   4  23    10127.66    10362.06    341.57 o
 -12   4  23    11352.34    11590.30    271.24 o
 -10   4  23     8653.13     8379.37    511.60 o
  -8   4  23     8246.10     8226.42    256.86 o
  -6   4  23     4934.89     5084.00    173.07 o
  -4   4  23     4555.18     4352.30    173.57 o
  -2   4  23     5143.45     5232.58    192.66 o
   0   4  23     8816.87     9040.29    251.40 o
   2   4  23     4150.38     4145.77    206.82 o
 -21   5  23     8140.62     7530.94    308.57 o
 -19   5  23     9956.96     9262.95    279.71 o
 -17   5  23    11162.79    11366.27    355.49 o
 -15   5  23     5730.08     5893.76    223.64 o
 -13   5  23    13056.66    13202.76    329.00 o
 -11   5  23    18348.86    18359.53    394.50 o
  -9   5  23     8398.49     8416.64    262.63 o
  -7   5  23     4733.61     5116.19    274.82 o
  -5   5  23     9359.55     9899.54    330.90 o
  -3   5  23     4730.18     4965.27    216.41 o
  -1   5  23     5191.43     5473.57    186.53 o
   1   5  23     5480.28     5861.30    203.45 o
 -18   6  23      778.01      655.14    223.51 o
 -16   6  23      763.40      960.45    141.08 o
 -14   6  23       41.75      -38.33    107.57 o
 -12   6  23       74.24       98.47    113.25 o
 -10   6  23      746.55      657.47    129.28 o
  -8   6  23      169.40      149.51    108.05 o
  -6   6  23      667.75      717.32    124.67 o
  -4   6  23      159.89      195.90    136.61 o
  -2   6  23       10.38       42.85    202.18 o
 -11   7  23     4842.62     4836.90    219.01 o
 -26   0  24    13645.55    12988.98    490.72 o
 -24   0  24    13745.59    13041.35    498.65 o
 -22   0  24     9350.36     9803.46    448.03 o
 -20   0  24     5986.94     6031.71    383.78 o
 -18   0  24    30374.88    29449.11    889.02 o
 -16   0  24    16767.37    16941.61    641.24 o
 -14   0  24    15097.71    15179.85    624.52 o
 -12   0  24     5622.14     6047.68    308.30 o
 -10   0  24    15079.00    14746.71    470.48 o
  -8   0  24     9515.34     9566.99    354.86 o
  -6   0  24     6242.08     6589.40    309.91 o
  -4   0  24    12975.05    12697.49    419.17 o
  -2   0  24     5496.26     5867.93    311.82 o
   0   0  24    13621.32    14720.36    477.02 o
   2   0  24    20501.55    20945.11    939.86 o
   4   0  24     9687.89    10298.45    362.38 o
 -27   1  24     5077.35     5059.95    371.45 o
 -25   1  24     5314.23     5035.74    370.13 o
 -23   1  24     4503.12     4624.10    213.11 o
 -21   1  24     3437.05     3466.60    167.80 o
 -19   1  24     6470.41     5869.33    212.89 o
 -17   1  24     2347.45     2478.06    340.94 o
 -15   1  24     3987.46     4002.16    157.76 o
 -13   1  24     4339.77     4361.71    226.30 o
 -11   1  24      413.42      363.89    126.58 o
  -9   1  24     1964.89     2538.59    192.13 o
  -7   1  24      594.23      658.76    158.42 o
  -5   1  24     4526.71     4440.88    225.95 o
  -3   1  24     2237.53     2464.09    137.38 o
  -1   1  24       87.38      -19.09     99.87 o
   1   1  24      609.87      913.38    129.20 o
   3   1  24     1137.30     1568.46    158.86 o
 -26   2  24      477.93     1046.58    266.71 o
 -24   2  24     3007.87     3407.33    359.57 o
 -22   2  24     3869.36     3878.25    374.97 o
 -20   2  24     5698.17     5667.85    341.42 o
 -18   2  24     5785.88     5335.86    224.36 o
 -16   2  24     7644.26     7276.96    200.27 o
 -14   2  24     2907.20     3107.15    139.41 o
 -12   2  24    12322.16    11750.13    266.60 o
 -10   2  24     5367.31     5692.11    215.86 o
  -8   2  24     2372.45     2577.51    156.12 o
  -6   2  24     8115.40     7747.62    268.87 o
  -4   2  24     5708.58     6143.13    224.53 o
  -2   2  24     7287.68     7763.10    250.94 o
   0   2  24     6350.47     6118.42    227.33 o
   2   2  24     5165.78     5744.36    262.15 o
   4   2  24     3910.21     4164.79    329.87 o
 -25   3  24     9975.09     9355.87    554.98 o
 -23   3  24     7965.04     7475.72    501.73 o
 -21   3  24    10276.55    10387.13    371.46 o
 -19   3  24    13577.27    13002.72    336.47 o
 -17   3  24    12916.71    12438.67    329.25 o
 -15   3  24    14969.55    15173.02    649.22 o
 -13   3  24    15172.37    14819.05    365.86 o
 -11   3  24    19238.64    18354.42    359.23 o
  -9   3  24    10603.20    10839.47    372.76 o
  -7   3  24    17032.40    16865.07    571.48 o
  -5   3  24    12689.95    12057.13    316.60 o
  -3   3  24    11806.33    12134.80    325.17 o
  -1   3  24     9305.28     9858.47    583.51 o
   1   3  24     7108.93     7446.68    245.64 o
   3   3  24     6757.68     7721.52    288.01 o
 -24   4  24     1087.91      784.04    315.56 o
 -22   4  24      491.91      644.50    190.13 o
 -20   4  24      605.93      580.03    134.92 o
 -18   4  24     2497.15     2386.07    295.90 o
 -16   4  24     2470.38     2102.87    174.95 o
 -14   4  24     1941.89     2129.50    143.31 o
 -12   4  24     2489.47     2676.47    153.52 o
 -10   4  24     4690.20     4629.35    206.33 o
  -8   4  24     3485.67     3677.18    291.40 o
  -6   4  24     2555.35     2481.02    138.32 o
  -4   4  24     1566.94     1458.81    131.76 o
  -2   4  24     1890.95     2031.28    147.01 o
   0   4  24     1328.40     1791.30    163.03 o
 -21   5  24     1476.86     1378.19    182.08 o
 -19   5  24     1932.19     2104.34    166.49 o
 -17   5  24     3036.26     2717.11    176.20 o
 -15   5  24     2212.48     1907.04    154.80 o
 -13   5  24     3436.14     3812.23    194.73 o
 -11   5  24     3006.76     3050.44    181.80 o
  -9   5  24     3561.13     3488.81    192.00 o
  -7   5  24     1366.94     1418.62    149.85 o
  -5   5  24      450.37      321.91    121.67 o
  -3   5  24     1259.87      958.55    140.29 o
  -1   5  24     3991.92     3837.57    205.85 o
 -16   6  24     6475.70     6581.14    358.88 o
 -14   6  24     5548.53     5352.23    229.63 o
 -12   6  24    12989.95    12894.47    524.35 o
 -10   6  24     8875.17     9286.09    368.37 o
  -8   6  24     5449.57     5450.38    269.18 o
  -6   6  24     9140.25     9346.23    330.10 o
 -25   1  25     6462.46     6187.51    403.58 o
 -23   1  25     5982.15     5943.19    268.25 o
 -21   1  25     3156.11     3249.84    169.66 o
 -19   1  25    11289.91    11134.66    291.10 o
 -17   1  25    17018.69    15899.42    644.40 o
 -15   1  25    11670.28    12051.30    273.06 o
 -13   1  25    11789.89    11406.05    337.44 o
 -11   1  25    14066.60    14167.78    351.66 o
  -9   1  25     6605.75     7102.65    265.11 o
  -7   1  25    10408.78    10376.38    315.01 o
  -5   1  25     9099.39     9317.26    268.38 o
  -3   1  25     4432.42     4811.78    196.46 o
  -1   1  25     4998.50     5078.50    275.55 o
   1   1  25    11033.38    11151.91    278.14 o
   3   1  25     6558.76     7033.76    256.48 o
 -24   2  25    12148.16    11647.52    586.67 o
 -22   2  25     9121.97     7879.30    488.52 o
 -20   2  25     6317.64     6022.24    309.40 o
 -18   2  25    11239.17    11383.51    314.56 o
 -16   2  25     8069.97     8447.03    281.41 o
 -14   2  25     7861.48     7450.74    214.71 o
 -12   2  25    14692.90    14348.80    318.67 o
 -10   2  25    10117.61    10384.30    265.36 o
  -8   2  25     8844.81     8920.22    389.66 o
  -6   2  25    13711.88    13626.30    349.89 o
  -4   2  25    11838.95    13186.27    364.82 o
  -2   2  25     6552.98     6228.60    263.93 o
   0   2  25     5581.35     6090.34    239.83 o
   2   2  25     5247.94     6140.40    275.14 o
 -23   3  25      125.22      220.50    251.30 o
 -21   3  25       99.07      -11.65    147.04 o
 -19   3  25      460.96      334.18    125.02 o
 -17   3  25     2294.75     2190.56    173.28 o
 -15   3  25      506.38      443.33    129.67 o
 -13   3  25       10.08      108.22    119.81 o
 -11   3  25      456.18      379.36    121.59 o
  -9   3  25      133.57      -43.57     97.32 o
  -7   3  25     2849.66     3074.17    266.30 o
  -5   3  25      909.40      840.45    317.18 o
  -3   3  25      138.75      242.09    179.57 o
  -1   3  25      203.00      117.57    132.84 o
   1   3  25     1542.90     1673.53    205.96 o
 -22   4  25     4972.74     4615.72    279.81 o
 -20   4  25     9956.90     9846.13    309.14 o
 -18   4  25     5584.87     5466.36    240.76 o
 -16   4  25     6052.24     6181.46    302.36 o
 -14   4  25    11939.66    11982.37    337.18 o
 -12   4  25     6665.04     6632.87    296.04 o
 -10   4  25    12224.08    12439.93    583.37 o
  -8   4  25    10385.25    10643.82    365.44 o
  -6   4  25     4198.53     4505.24    196.77 o
  -4   4  25     5249.63     5371.18    223.08 o
  -2   4  25     7995.72     8183.29    406.82 o
 -19   5  25    11266.04    10958.16    957.46 o
 -17   5  25     6365.64     6294.76    365.51 o
 -15   5  25     7964.62     8451.96    538.03 o
 -13   5  25     8112.57     7922.62    319.99 o
 -11   5  25     7074.14     6786.38    299.64 o
  -9   5  25     5778.79     6134.89    285.39 o
  -7   5  25     3630.06     3968.80    347.47 o
  -5   5  25     6790.07     6459.54    285.74 o
 -14   6  25      235.23       75.90    118.97 o
 -12   6  25      280.59      334.65    129.00 o
 -10   6  25        1.67       -6.35    118.14 o
 -22   0  26     4712.79     4982.05    361.77 o
 -20   0  26     9290.06     8855.46    460.36 o
 -18   0  26    32678.42    31770.69    968.24 o
 -16   0  26    14176.53    14764.38    627.16 o
 -14   0  26    19049.76    19302.80    745.11 o
 -12   0  26     9084.89     9230.88    532.09 o
 -10   0  26    11385.43    10699.52    589.31 o
  -8   0  26    11116.82    11891.72    408.49 o
  -6   0  26     9142.85     9323.43    415.46 o
  -4   0  26     5912.63     6330.02    327.70 o
  -2   0  26     4315.33     4798.72    383.88 o
   0   0  26     3842.36     4116.12    303.59 o
 -25   1  26     4142.98     4059.58    359.13 o
 -23   1  26     4776.20     4671.91    223.72 o
 -21   1  26     1822.30     1545.72    141.98 o
 -19   1  26     6263.00     6166.59    230.58 o
 -17   1  26      114.32      104.23    152.41 o
 -15   1  26     1941.48     1735.78    206.02 o
 -13   1  26     3488.81     3754.33    243.17 o
 -11   1  26      393.05      297.56    114.27 o
  -9   1  26     1960.00     2199.38    329.50 o
  -7   1  26     2777.39     2741.39    174.56 o
  -5   1  26     1442.39     1486.84    161.14 o
  -3   1  26     1014.45     1016.49    148.51 o
  -1   1  26      549.41      863.62    140.48 o
   1   1  26      489.42     1013.10    164.23 o
 -24   2  26     1221.34     1062.87    270.23 o
 -22   2  26     3002.81     2476.94    347.25 o
 -20   2  26     1095.64      804.15    178.85 o
 -18   2  26      432.18      323.57    186.22 o
 -16   2  26     2706.66     2379.07    141.62 o
 -14   2  26      787.54      696.61    113.82 o
 -12   2  26     7215.72     7381.51    226.67 o
 -10   2  26     3903.21     3754.84    182.27 o
  -8   2  26     1640.39     1765.92    170.12 o
  -6   2  26     4179.63     4748.68    241.20 o
  -4   2  26     3406.65     3859.71    200.42 o
  -2   2  26     1404.52     1454.35    178.55 o
   0   2  26     2421.38     2735.99    210.70 o
 -23   3  26     7857.99     8480.05    547.06 o
 -21   3  26    10368.92     9960.37    377.43 o
 -19   3  26     6152.10     6475.98    258.13 o
 -17   3  26     6457.91     6048.90    253.25 o
 -15   3  26     5489.77     5349.06    309.22 o
 -13   3  26     6847.45     7030.44    271.52 o
 -11   3  26    13352.48    13261.62    287.44 o
  -9   3  26     8869.43     8745.63    245.99 o
  -7   3  26    11912.03    11905.12    473.62 o
  -5   3  26    10743.61    10539.43    311.67 o
  -3   3  26     7829.13     8409.09    288.95 o
  -1   3  26     7994.00     8863.11    305.24 o
 -20   4  26     1792.63     1768.50    216.69 o
 -18   4  26     6835.02     6417.07    394.88 o
 -16   4  26     6554.95     6726.99    268.06 o
 -14   4  26     2049.28     2236.60    342.41 o
 -12   4  26     2772.66     2675.29    219.31 o
 -10   4  26     1972.34     2038.87    303.90 o
  -8   4  26      868.87     1170.07    180.01 o
  -6   4  26     2759.39     2345.34    255.91 o
  -4   4  26     2898.96     2941.54    192.12 o
 -17   5  26     3311.35     2943.08    229.13 o
 -15   5  26     1802.00     1711.53    194.73 o
 -13   5  26     2153.24     1866.61    197.35 o
 -11   5  26     2148.96     2333.74    560.70 o
  -9   5  26     2683.46     2900.29    400.06 o
  -7   5  26     1006.13     1062.90    296.63 o
 -23   1  27     6394.40     6744.73    266.05 o
 -21   1  27     4225.55     4122.42    198.26 o
 -19   1  27     8043.17     7950.71    262.79 o
 -17   1  27     9415.55     8837.95    353.96 o
 -15   1  27     6618.63     6384.55    364.66 o
 -13   1  27     6143.95     6532.27    293.36 o
 -11   1  27     5521.57     5810.81    220.22 o
  -9   1  27     4038.65     4573.62    207.62 o
  -7   1  27     6705.51     6860.27    246.63 o
  -5   1  27     6432.11     6184.26    242.56 o
  -3   1  27     4142.79     4402.64    222.94 o
  -1   1  27     3627.32     4181.03    204.56 o
 -22   2  27    11860.39    10586.86    578.75 o
 -20   2  27    11413.61    11249.64    417.70 o
 -18   2  27     9935.76    10161.29    405.54 o
 -16   2  27     6816.63     6098.42    304.10 o
 -14   2  27     6496.51     6656.87    293.55 o
 -12   2  27     8710.38     8624.05    249.27 o
 -10   2  27     9201.15     8743.91    258.21 o
  -8   2  27    11070.61    11761.09    515.69 o
  -6   2  27     8345.98     8953.02    485.56 o
  -4   2  27     7247.23     7326.76    259.74 o
  -2   2  27     3807.22     4008.92    235.85 o
 -21   3  27        0.52       23.84    165.99 o
 -19   3  27      490.96      425.58    138.79 o
 -17   3  27     2194.09     2272.79    188.60 o
 -15   3  27     1862.45     1717.70    237.46 o
 -13   3  27      240.04      267.89    136.33 o
 -11   3  27        0.70      -97.93     97.93 o
  -9   3  27       59.14     -103.89    103.89 o
  -7   3  27      153.66       88.79    125.69 o
  -5   3  27        0.30     -121.02    121.02 o
 -18   4  27     8569.67     8736.50    386.17 o
 -16   4  27     4829.93     4851.62    243.36 o
 -14   4  27     5035.36     4881.02    399.62 o
 -12   4  27     4276.66     4019.15    259.36 o
 -10   4  27     3931.59     4333.03    335.58 o
  -8   4  27     3080.40     3263.66    239.76 o
  -6   4  27     3371.44     3379.81    245.38 o
 -22   0  28     2999.32     2829.91    317.76 o
 -20   0  28     8069.91     7499.48    443.63 o
 -18   0  28    16946.80    15605.00    656.20 o
 -16   0  28     9982.61     9252.88    525.05 o
 -14   0  28     7221.20     6558.53    481.92 o
 -12   0  28     6014.95     6422.09    490.28 o
 -10   0  28     6925.81     7270.62    534.29 o
  -8   0  28     3675.99     3977.28    453.75 o
  -6   0  28     6563.45     6383.80    547.06 o
  -4   0  28     7793.35     8034.22    613.07 o
 -21   1  28     3036.16     2947.16    181.15 o
 -19   1  28     5962.21     5953.53    244.20 o
 -17   1  28     2238.98     2122.06    181.81 o
 -15   1  28     5353.47     5450.27    314.43 o
 -13   1  28     2313.82     2135.04    195.92 o
 -11   1  28     3256.05     3276.81    208.80 o
  -9   1  28     4315.31     4425.09    211.74 o
  -7   1  28     5248.32     5344.74    230.37 o
  -5   1  28     3576.68     3504.27    206.46 o
 -22   2  28     4580.24     4690.26    440.55 o
 -20   2  28     3103.39     2804.43    254.14 o
 -18   2  28     1942.91     1621.65    223.63 o
 -16   2  28     1810.46     2129.11    147.58 o
 -14   2  28     1549.93     1557.38    141.88 o
 -12   2  28     2438.44     2240.96    158.56 o
 -10   2  28      744.91      928.91    196.31 o
  -8   2  28      660.85      876.70    143.80 o
  -6   2  28      862.33      808.44    146.26 o
 -19   3  28    15890.52    16107.00    408.14 o
 -17   3  28    13184.91    13626.63    676.68 o
 -15   3  28    13285.24    14051.62    687.92 o
 -13   3  28     9935.95    10512.34    337.74 o
 -11   3  28     8536.08     8766.64    273.87 o
  -9   3  28    10303.70    10418.07    309.45 o
  -7   3  28     7043.48     7114.65    318.84 o
 -14   4  28     4758.90     4596.01    276.25 o
 -12   4  28     3808.59     4052.86    308.74 o
 -19   1  29     8869.58     8517.00    289.53 o
 -17   1  29    11156.10    10568.89    327.81 o
 -15   1  29     7047.67     6588.06    764.20 o
 -13   1  29     7215.55     6776.32    472.73 o
 -11   1  29     8613.56     8682.23    418.74 o
  -9   1  29     4104.55     4051.50    345.57 o
  -7   1  29     4149.76     3810.72    239.37 o
 -18   2  29    11391.87    10965.68    304.69 o
 -16   2  29    10443.40    10715.05    321.25 o
 -14   2  29     6343.56     6128.58    263.63 o
 -12   2  29     8052.56     7684.86    288.59 o
 -10   2  29     8822.59     9448.89    280.42 o
  -8   2  29     5166.61     5112.80    326.53 o
 -15   3  29       17.90      111.00    140.51 o
 -13   3  29      244.98      107.33    140.49 o
 -11   3  29        4.17      285.63    206.85 o
 -16   0  30     4093.16     4148.04    424.27 o
 -14   0  30     6406.49     7577.38    532.97 o
 -12   0  30     9867.94     9670.99    603.83 o
 -17   1  30      507.69      495.38    160.24 o
 -15   1  30     2611.09     2198.16    202.05 o
 -13   1  30     1447.96     1640.93    198.45 o
 -11   1  30      947.51      819.49    298.83 o
 
